# Supplementary material for: Computational Drug Repurposing Across the Multiple Myeloma Spectrum: From MGUS to MM
Source: Cancers (Basel). 2025 Sep 18;17(18):3045. doi: 10.3390/cancers17183045 (PMC12468375; doi:10.3390/cancers17183045)
Supplement: Supplementary file 1 [file cancers-17-03045-s001.zip]

Archive with 2 entries (2 files):
- cancers-3824174-supplementary.pdf
- cancers-3824174-supplementary.xlsx
