# Supplementary material for: Computational Drug Repurposing Across the Multiple Myeloma Spectrum: From MGUS to MM
Source: Cancers (Basel). 2025 Sep 18;17(18):3045. doi: 10.3390/cancers17183045 (PMC12468375; doi:10.3390/cancers17183045)
Supplement: Supplementary file 1 [file cancers-17-03045-s001.zip › cancers-3824174-supplementary.xlsx]

## Sheet: Table S1
Table S1: differential expression analysis of the GSE36474 dataset. Differentially expressed genes were selected based on a log fold change (log2FC) threshold of ≤ -1 and ≥ 1, and an adjusted p-value (adj. p) ≤ 0.05.
probeIDs	p.value	log2FC	adj.p.value	EntrezID	GeneName
221950_at	5.47e-08	-3.65899	0.00149518	2018	EMX2
201123_s_at	5.68e-06	-2.56035	0.0300878	1984	EIF5A
218959_at	3.03e-05	-2.44967	0.0326254	3226	HOXC10
211767_at	2.97e-05	-2.28146	0.0326254	84296	GINS4
244427_at	9.28e-06	-2.26665	0.0300878	9493	KIF23
243514_at	9.68e-06	-2.06091	0.0300878	115825	WDFY2
1570351_at	6.65e-05	-1.95059	0.0438107	11174	ADAMTS6
1554271_a_at	7.82e-05	-1.93382	0.0455043	91687	CENPL
229304_s_at	5.37e-05	-1.93223	0.0413686	79682	CENPU
1555826_at	4.59e-05	-1.83199	0.0404995	332	BIRC5
232531_at	5.05e-06	-1.75041	0.0300878	196047	EMX2OS
213711_at	9e-05	-1.74695	0.0487135	3887	KRT81
205296_at	5.98e-05	-1.68434	0.0413686	5933	RBL1
235476_at	8.86e-05	-1.63291	0.0487062	57560	IFT80
202412_s_at	3.47e-05	-1.53396	0.0336853	7398	USP1
241733_at	1.38e-05	-1.48369	0.0326254	162681	C18orf54
217234_s_at	8.65e-05	-1.38029	0.0482467	7430	EZR
218564_at	3.29e-05	-1.26256	0.0332258	55159	RFWD3
228286_at	6.29e-05	-1.26208	0.0419593	348654	GEN1
213791_at	5.33e-05	-1.25327	0.0413686	5179	PENK
225355_at	5.42e-05	-1.22204	0.0413686	54492	NEURL1B
203359_s_at	4.84e-05	-1.16088	0.0413686	26292	MYCBP
1552621_at	7.63e-06	-1.01828	0.0300878	5439	POLR2J
208868_s_at	2.89e-05	1.00255	0.0326254	23710	GABARAPL1
218285_s_at	2.04e-05	1.03489	0.0326254	56898	BDH2
204360_s_at	9.91e-06	1.04845	0.0300878	4669	NAGLU
201471_s_at	9.67e-06	1.12494	0.0300878	8878	SQSTM1
209568_s_at	8.06e-05	1.12876	0.0464121	23179	RGL1
201118_at	2.54e-06	1.14891	0.0299479	5226	PGD
223499_at	9.59e-06	1.18898	0.0300878	83552	MFRP
219926_at	2.09e-05	1.19432	0.0326254	64208	POPDC3
218217_at	8.91e-05	1.23445	0.0487062	59342	SCPEP1
220559_at	5.73e-05	1.2539	0.0413686	2019	EN1
220952_s_at	4.25e-05	1.27249	0.0393835	54477	PLEKHA5
227449_at	1.11e-06	1.2816	0.0202773	2043	EPHA4
1556190_s_at	5.51e-05	1.28277	0.0413686	100507516	LINC02984
231769_at	1.74e-05	1.33382	0.0326254	26270	FBXO6
213716_s_at	7.89e-06	1.3447	0.0300878	6398	SECTM1
211368_s_at	5.23e-05	1.47143	0.0413686	834	CASP1
241803_s_at	5.76e-05	1.48016	0.0413686	101928102	NA
209468_at	1.45e-05	1.50514	0.0326254	4041	LRP5
222662_at	1.68e-05	1.516	0.0326254	79660	PPP1R3B
225767_at	3.69e-06	1.53017	0.0299479	100861532	RNA45SN5
201649_at	1.66e-05	1.53648	0.0326254	9246	UBE2L6
225567_at	7.13e-05	1.60761	0.0445243	100505573	INAFM2
209121_x_at	3.44e-06	1.61236	0.0299479	7026	NR2F2
206025_s_at	2.73e-05	1.62444	0.0326254	7130	TNFAIP6
224735_at	3.83e-06	1.71319	0.0299479	220002	CYB561A3
204719_at	2.3e-05	1.86242	0.0326254	10351	ABCA8
227088_at	2.42e-05	2.03491	0.0326254	8654	PDE5A
239587_at	2.07e-05	2.07304	0.0326254	7098	TLR3
232315_at	7.39e-05	2.12876	0.0445243	400713	ZNF880
218974_at	6.11e-05	2.13081	0.0413686	55084	SOBP
223475_at	4.42e-05	2.25095	0.0402537	83690	CRISPLD1
1554018_at	1.93e-05	2.29636	0.0326254	10457	GPNMB
227948_at	7.56e-05	2.43286	0.0445243	121512	FGD4
203989_x_at	1.05e-05	2.51779	0.0302199	2149	F2R
227410_at	7.36e-05	2.82117	0.0445243	131583	FAM43A
236892_s_at	5.98e-05	3.06934	0.0413686	404266	HOXB-AS3
1554062_at	6.13e-05	3.85274	0.0413686	7499	XG
206163_at	2.82e-08	4.08749	0.00149518	4081	MAB21L1

## Sheet: Table S2
Table S2: differential expression analysis of the GSE5900 dataset. Differentially expressed genes were selected based on a log fold change (log2FC) threshold of ≤ -1 and ≥ 1, and an adjusted p-value (adj. p) ≤ 0.05.
mgus vs healthy						smm vs healthy
probeIDs	p.value	log2FC	adj.p.value	GeneSymbol		probeIDs	p.value	log2FC	adj.p.value	GeneSymbol
205051_s_at	1.51026e-11	4.23032	9.17486e-08	KIT		205051_s_at	1.44732e-14	5.20078	7.18718e-10	KIT
233969_at	5.11598e-10	-4.14947	9.02309e-07	IGLC1		1558176_at	1.07323e-10	-4.18457	1.89286e-07	CYAT1
226961_at	6.40854e-09	3.08381	3.57538e-06	PRR15		217320_at	9.09827e-12	-3.76776	3.82652e-08	LOC100293211
226781_at	1.32667e-09	2.75522	1.44088e-06	C7orf55		211642_at	1.33759e-08	-3.71929	3.88139e-06	IGHV3-73
217320_at	6.48877e-08	-2.68335	1.69748e-05	LOC100293211		226781_at	6.38153e-13	3.71567	5.81517e-09	C7orf55
216846_at	5.41242e-09	-2.62701	3.14813e-06	CYAT1		216853_x_at	9.88213e-11	-3.66119	1.80102e-07	IGLJ3
225308_s_at	3.8228e-08	2.57921	1.17422e-05	TANC1		238452_at	2.43071e-12	3.61846	1.46522e-08	FCRLB
215777_at	8.80042e-10	-2.5694	1.15446e-06	IGLV4-60		234366_x_at	4.33887e-11	-3.49613	1.07559e-07	CKAP2
211642_at	3.71467e-06	-2.56274	0.000218639	IGHV3-73		217258_x_at	4.26051e-10	-3.49546	4.56752e-07	IGLV1-44
207438_s_at	8.68617e-12	2.55671	8.70293e-08	SNUPN		215777_at	1.91971e-11	-3.42454	6.56e-08	IGLV4-60
232304_at	1.60353e-10	2.54854	3.98514e-07	AK026714		226961_at	9.59278e-08	3.42306	1.43487e-05	PRR15
218958_at	3.16055e-09	2.54261	2.12524e-06	C19orf60		228229_at	1.33562e-09	3.37425	9.01546e-07	ZNF526
235023_at	8.21117e-12	2.53045	8.70293e-08	VPS13C		217145_at	2.71007e-11	-3.3273	8.71605e-08	IGK
229233_at	3.21297e-08	2.43072	1.06466e-05	NRG3		209183_s_at	6.6547e-09	3.2635	2.42564e-06	C10orf10
207266_x_at	1.64897e-08	2.41932	7.09903e-06	RBMS1		225398_at	5.4488e-14	3.25508	9.93044e-10	RPUSD4
1565358_at	2.17718e-07	2.39677	3.43269e-05	RARA		225308_s_at	1.66033e-07	3.23358	2.00199e-05	TANC1
226879_at	4.85471e-11	2.38774	1.67257e-07	HVCN1		207266_x_at	1.1296e-08	3.22921	3.50915e-06	RBMS1
208906_at	1.84635e-11	2.32096	1.00949e-07	BSCL2		209101_at	1.74634e-05	3.19402	0.0004635	CTGF
225398_at	2.1293e-09	2.2923	1.90851e-06	RPUSD4		211849_s_at	1.34882e-08	3.14369	3.88139e-06	RNGTT
216573_at	1.92987e-08	-2.24777	7.81634e-06	IGLV1-44		211868_x_at	3.88972e-10	-3.08162	4.34021e-07	IGH
223247_at	1.25737e-09	2.24653	1.43222e-06	MED10		218105_s_at	8.00709e-13	3.07313	6.25411e-09	MRPL4
215035_at	2.80271e-05	-2.24316	0.000830109	IGLV6-57		205968_at	2.68377e-07	3.05146	2.72236e-05	KCNS3
215920_s_at	7.19387e-07	2.1969	7.51487e-05	NPIPA1		218958_at	2.15091e-08	2.99647	5.3148e-06	C19orf60
203510_at	5.3611e-07	2.19488	6.29009e-05	MET		212563_at	3.44331e-09	2.99459	1.59545e-06	BOP1
224568_x_at	0.00048426	2.1775	0.00589293	MALAT1		227153_at	2.62906e-14	2.95936	7.18718e-10	IMMP2L
210998_s_at	6.75057e-09	2.16348	3.65433e-06	HGF		214768_x_at	1.40428e-09	-2.94758	9.36329e-07	IGKC
228375_at	1.00608e-10	2.15747	2.75038e-07	IGSF11		207438_s_at	7.63027e-09	2.94183	2.6215e-06	SNUPN
229482_at	9.3936e-10	-2.14919	1.19441e-06	DDX51		224568_x_at	4.81407e-05	2.91091	0.000929411	MALAT1
210120_s_at	6.64583e-08	2.13037	1.70592e-05	RANBP3		225257_at	2.67703e-09	2.9091	1.33061e-06	CCDC97
225257_at	1.2549e-08	2.12429	6.06912e-06	CCDC97		201120_s_at	6.60751e-11	2.88899	1.33802e-07	PGRMC1
1557167_at	3.83109e-06	2.12146	0.000222362	HCG11		232510_s_at	2.67988e-12	2.8879	1.46522e-08	DPP3
234366_x_at	3.09549e-09	-2.11394	2.11557e-06	CKAP2		205154_at	5.07162e-10	2.87161	5.2319e-07	LRRN2
227209_at	3.94538e-07	2.07412	5.0637e-05	CNTN1		201155_s_at	5.22545e-11	2.86258	1.12848e-07	MFN2
231856_at	7.57073e-05	2.06417	0.0016738	KIAA1244		1552716_at	5.81181e-09	2.8448	2.29757e-06	SPEF2
235764_at	4.12711e-06	2.06054	0.000232269	PRDM5		218806_s_at	3.5152e-09	2.84163	1.59562e-06	VAV3
208484_at	3.87222e-10	-2.0552	7.56119e-07	HIST1H1A		228851_s_at	4.5589e-09	2.83771	1.94733e-06	ENSA
205220_at	3.51938e-06	-2.04887	0.000210651	HCAR3		205071_x_at	8.69966e-10	2.8367	7.00402e-07	XRCC4
239552_at	2.79023e-05	2.03148	0.000828207	VWDE		217235_x_at	1.69843e-09	-2.83594	9.7749e-07	IGLL5
230528_s_at	1.03809e-07	2.0235	2.18952e-05	CENPBD1P1		230528_s_at	5.36636e-11	2.8273	1.12848e-07	CENPBD1P1
211881_x_at	8.47145e-08	-2.02232	2.01892e-05	IGLJ3		231856_at	8.73489e-06	2.81418	0.000288742	KIAA1244
221755_at	7.18598e-06	1.99694	0.000331276	EHBP1L1		213042_s_at	1.35472e-06	2.79205	8.12161e-05	ATP2A3
212234_at	7.71801e-08	1.98375	1.91133e-05	ASXL1		235228_at	3.21648e-05	2.78779	0.00070176	CCDC85A
218105_s_at	1.71044e-08	1.98058	7.11394e-06	MRPL4		210370_s_at	5.19035e-07	2.78508	4.29869e-05	LY9
242100_at	1.68954e-06	1.97653	0.000129196	CHSY3		210653_s_at	1.56722e-07	2.77305	1.93863e-05	BCKDHB
217145_at	2.73252e-08	-1.97071	9.51595e-06	IGK		235764_at	2.25536e-05	2.76854	0.000550744	PRDM5
222450_at	5.78955e-08	1.95731	1.55933e-05	PMEPA1		1552661_at	0.000103717	2.76478	0.00156607	PCDHGB7
206551_x_at	3.18944e-08	1.95275	1.06331e-05	KLHL24		1555976_s_at	1.67742e-08	2.7618	4.53661e-06	MYL12A
227153_at	1.21043e-07	1.94504	2.38918e-05	IMMP2L		215035_at	6.90153e-06	-2.73849	0.000245345	IGLV6-57
1561937_x_at	2.3598e-07	-1.94282	3.62605e-05	IGHA1		215949_x_at	2.35912e-08	-2.73661	5.68216e-06	IGHM
209101_at	0.000292413	1.93489	0.00416889	CTGF		223395_at	3.32936e-05	2.72999	0.000718645	ABI3BP
201120_s_at	4.17589e-07	1.92921	5.28511e-05	PGRMC1		201927_s_at	1.26901e-10	2.7224	2.04068e-07	PKP4
241727_x_at	4.11239e-08	1.92677	1.23541e-05	DHFRL1		214777_at	1.82955e-08	-2.72072	4.78616e-06	abParts
204421_s_at	9.28167e-11	1.92664	2.75038e-07	FGF2		222451_s_at	1.44115e-06	2.71734	8.42729e-05	ZDHHC9
205123_s_at	4.40506e-06	1.92585	0.000242301	MSANTD3-TMEFF1		242100_at	1.17528e-06	2.7168	7.4935e-05	CHSY3
206793_at	1.85899e-10	-1.92388	4.235e-07	PNMT		218900_at	1.20598e-08	2.71491	3.64292e-06	CNNM4
236758_at	8.68538e-10	-1.92091	1.15446e-06	LINC00684		204944_at	1.16173e-07	2.71162	1.62035e-05	PTPRG
202415_s_at	4.64168e-10	1.91879	8.72571e-07	HSPBP1		216542_x_at	7.69831e-10	-2.711	6.66564e-07	IGHA1
204944_at	1.45477e-06	1.91827	0.000117488	PTPRG		226879_at	4.78957e-08	2.70283	9.10591e-06	HVCN1
226749_at	3.13111e-08	1.91405	1.05339e-05	MRPS9		228165_at	1.3168e-09	-2.68306	8.99951e-07	PIANP
222001_x_at	1.8546e-07	1.90585	3.12964e-05	LINC00623		1555227_a_at	0.000793689	2.6537	0.00645551	MANEA
228165_at	9.76866e-08	-1.89973	2.1364e-05	PIANP		214310_s_at	1.69757e-06	2.64736	9.38469e-05	ZFPL1
232161_x_at	2.16272e-07	1.89595	3.43269e-05	PTPN4		1552737_s_at	2.91018e-08	2.63945	6.54791e-06	WWP2
1552716_at	6.92246e-07	1.88976	7.37788e-05	SPEF2		206045_s_at	1.56966e-06	2.63639	8.87497e-05	NOL4
213460_x_at	5.75364e-09	1.8791	3.27688e-06	NSUN5P1		227896_at	2.61168e-09	2.63351	1.32216e-06	BCCIP
228229_at	2.60812e-05	1.87811	0.00079354	ZNF526		227978_s_at	2.5862e-07	2.62558	2.63315e-05	ZADH2
219527_at	9.70009e-08	1.87013	2.12993e-05	2002-03-01		223247_at	6.80021e-08	2.61533	1.144e-05	MED10
202295_s_at	1.41828e-06	-1.8649	0.000116351	CTSH		232161_x_at	5.92501e-10	2.61437	5.68333e-07	PTPN4
203440_at	1.68373e-06	1.86441	0.000129114	CDH2		208546_x_at	5.81971e-08	2.60713	1.03058e-05	HIST1H2BH
1567912_s_at	1.42397e-06	1.8588	0.000116351	CT45A1		212234_at	2.46086e-08	2.60626	5.82457e-06	ASXL1
215949_x_at	5.29508e-07	-1.8541	6.26642e-05	IGHM		222489_s_at	5.95505e-12	2.59745	2.71327e-08	WRNIP1
1561501_s_at	1.16279e-06	1.85285	0.000103069	CTU2		204247_s_at	2.56022e-07	2.59236	2.62135e-05	CDK5
224464_s_at	1.0452e-07	1.84346	2.18952e-05	NUDT22		202407_s_at	3.70431e-08	2.58198	7.75989e-06	PRPF31
225527_at	3.29473e-08	1.84196	1.07226e-05	CEBPG		227221_at	1.3585e-11	2.57818	5.30543e-08	ZMAT3
221933_at	0.000753583	1.84175	0.00795869	NLGN4X		203830_at	2.41495e-07	2.57187	2.54408e-05	C17orf75
209183_s_at	1.24212e-05	1.83787	0.000479951	C10orf10		213793_s_at	4.3631e-07	2.56713	3.79861e-05	HOMER1
201155_s_at	8.93289e-07	1.83427	8.62908e-05	MFN2		229233_at	8.83693e-06	2.56363	0.000290884	NRG3
204247_s_at	1.29088e-05	1.83316	0.000490038	CDK5		241727_x_at	2.45122e-09	2.56238	1.25253e-06	DHFRL1
212748_at	1.39479e-09	1.83293	1.44088e-06	MKL1		222814_s_at	3.04871e-08	2.55754	6.74852e-06	ZNHIT2
214070_s_at	1.36533e-05	1.8293	0.000509899	ATP10B		205796_at	1.0633e-09	2.54179	7.8562e-07	TCP11L1
218900_at	9.61764e-08	1.82887	2.12258e-05	CNNM4		234851_at	1.02202e-12	-2.53641	6.98489e-09	IGLC1
214722_at	1.41769e-06	1.82625	0.000116351	NOTCH2NL		209969_s_at	1.30279e-06	2.53447	7.87875e-05	STAT1
235787_at	8.78086e-08	1.818	2.05168e-05	CDC37L1		231851_at	7.80248e-10	2.53408	6.66564e-07	RAVER2
205154_at	1.14774e-05	1.80554	0.000454825	LRRN2		228590_at	1.00712e-06	2.53373	6.64175e-05	PTCD3
208579_x_at	2.76281e-09	1.78963	1.98836e-06	H2BFS		204384_at	3.94284e-07	2.52137	3.55147e-05	GOLGA2
243699_at	2.47142e-05	1.78681	0.000765482	LOC100507006		219261_at	2.33867e-09	2.5121	1.22949e-06	C7orf26
205020_s_at	5.92123e-08	1.7755	1.57157e-05	ARL4A		208484_at	2.78151e-10	-2.50213	3.30606e-07	HIST1H1A
205360_at	2.71673e-09	-1.7752	1.98836e-06	PFDN4		220917_s_at	9.06836e-08	2.49148	1.39665e-05	WDR19
243824_at	9.0449e-06	1.77342	0.000388208	LINC01410		224464_s_at	2.54514e-10	2.48838	3.16262e-07	NUDT22
219406_at	5.61118e-08	1.76901	1.53396e-05	C1orf50		232304_at	4.06869e-05	2.48754	0.000826972	AK026714
217239_x_at	8.12153e-08	-1.76794	1.9648e-05	LOC101930405		243699_at	1.85312e-06	2.48343	0.000100118	LOC100507006
241347_at	9.53444e-08	1.76151	2.12258e-05	RNF213		213445_at	1.15412e-07	2.47705	1.61666e-05	ZC3H3
229548_at	8.44071e-08	1.75786	2.01892e-05	RP3-508I15.21		209961_s_at	2.47582e-10	2.47216	3.14803e-07	HGF
205578_at	1.14049e-05	1.75393	0.000452597	ROR2		235023_at	2.17395e-06	2.46987	0.000111189	VPS13C
223219_s_at	6.19644e-09	1.75283	3.49268e-06	CNOT10		205964_at	3.73977e-06	2.46657	0.000161455	ZNF426
212596_s_at	3.2307e-06	1.75158	0.000200042	HMGXB4		226707_at	2.09924e-07	2.45919	2.32711e-05	NAPRT
222489_s_at	4.09731e-08	1.75096	1.23541e-05	WRNIP1		204531_s_at	1.94728e-07	2.45747	2.23203e-05	BRCA1
230877_at	1.27826e-07	-1.74871	2.49604e-05	IGHD		202367_at	5.30377e-10	2.45412	5.37007e-07	CUX1
1553957_at	1.20488e-08	1.74789	5.88188e-06	ZNF564		210120_s_at	3.88039e-06	2.45314	0.000165566	RANBP3
214471_x_at	2.14359e-07	1.74769	3.43269e-05	CGB1		208947_s_at	1.22697e-10	2.44965	2.03287e-07	UPF1
208255_s_at	2.61307e-08	1.74137	9.37061e-06	FKBP8		216901_s_at	6.43133e-05	2.44251	0.00112993	IKZF1
209969_s_at	3.14621e-05	1.73858	0.000900153	STAT1		208906_at	1.48059e-07	2.4385	1.87936e-05	BSCL2
209461_x_at	4.54678e-07	1.72809	5.59543e-05	WDR18		205578_at	6.05913e-06	2.43655	0.000225053	ROR2
209447_at	3.2003e-06	1.72382	0.000199319	SYNE1		213947_s_at	6.35598e-09	2.43398	2.39664e-06	NUP210
213906_at	0.000155832	1.72295	0.00272288	MYBL1		211715_s_at	1.62514e-08	2.42939	4.46505e-06	BDH1
223496_s_at	9.2538e-09	-1.72034	4.72852e-06	CCDC8		205449_at	3.15475e-06	2.42304	0.000144099	SAC3D1
238452_at	3.50932e-06	1.71688	0.00021059	FCRLB		202415_s_at	2.17173e-09	2.41602	1.16411e-06	HSPBP1
208712_at	0.00176921	1.71562	0.0143306	CCND1		201819_at	4.94647e-05	2.41271	0.000946285	SCARB1
230393_at	1.22832e-06	1.71523	0.000106608	CUL5		235253_at	6.21993e-06	2.40666	0.000228699	RAD1
223395_at	0.000207236	1.71221	0.00329955	ABI3BP		226123_at	3.92296e-06	2.40644	0.000166141	CHD7
242705_x_at	3.0303e-09	1.70169	2.09724e-06	LRPAP1		40016_g_at	2.16717e-07	2.40163	2.36507e-05	MAST4
1560397_s_at	7.74743e-05	1.70058	0.00170185	KLHL6		227202_at	0.000988191	2.39526	0.00755444	CNTN1
227306_at	2.71602e-06	1.69951	0.000178269	RP11-363E7.4		1555461_at	6.39239e-06	2.39007	0.000232141	TXNL4A
241018_at	1.06866e-05	1.69872	0.000434416	TMEM59		223452_s_at	1.77706e-07	2.37488	2.09398e-05	ATL3
227384_s_at	7.8949e-06	1.69675	0.000352946	LOC102725188		1554997_a_at	2.81958e-05	2.37317	0.00063914	PTGS2
240770_at	6.7928e-05	1.69593	0.00154362	TMEM171		204216_s_at	5.92513e-09	2.36819	2.29757e-06	ZC3H14
205239_at	3.19802e-07	1.69165	4.39326e-05	AREG		207556_s_at	1.46921e-06	2.36571	8.53978e-05	DGKZ
207556_s_at	2.0063e-05	1.69016	0.000661794	DGKZ		207815_at	0.00129027	-2.36312	0.00915912	PF4V1
1561304_a_at	6.24857e-07	-1.68676	6.95805e-05	LOC100422781		1554895_a_at	1.60791e-09	-2.35857	9.55572e-07	RHBDL2
1558486_at	0.000116567	1.68572	0.00223468	ZNF493		208831_x_at	1.37586e-08	2.35745	3.91505e-06	SUPT6H
235253_at	3.11727e-06	1.68416	0.00019613	RAD1		1556058_s_at	5.57646e-09	2.35496	2.2255e-06	SPEN
1569074_at	1.67548e-06	-1.67838	0.000128661	SRRM3		240439_at	6.46102e-09	-2.35216	2.40626e-06	RP11-420K14.2
205968_at	0.00180615	1.67807	0.0145415	KCNS3		1560397_s_at	2.54076e-08	2.34809	5.96206e-06	KLHL6
228590_at	1.09343e-05	1.67444	0.000441207	PTCD3		228864_at	1.0765e-06	2.34726	7.01522e-05	ZNF653
208546_x_at	6.28367e-06	1.67376	0.000301898	HIST1H2BH		203510_at	1.20209e-06	2.34202	7.56333e-05	MET
233438_at	7.64563e-05	1.67036	0.00168626	RP1-102H19.8		228748_at	5.68098e-07	2.34155	4.5477e-05	CD59
206574_s_at	0.00253016	1.66783	0.0183714	PTP4A3		212095_s_at	2.39814e-06	2.34096	0.000118659	MTUS1
1553441_at	0.000982742	1.66754	0.00957608	CNTNAP4		229439_s_at	5.36892e-08	2.33838	9.72006e-06	RBM47
221256_s_at	3.20077e-06	1.66394	0.000199319	HDHD3		223496_s_at	4.69895e-08	-2.33512	9.01457e-06	CCDC8
215731_s_at	2.90777e-06	1.66348	0.000185944	MPHOSPH9		224931_at	1.09455e-05	2.33461	0.000339255	SLC41A3
221266_s_at	7.22039e-07	-1.66198	7.51952e-05	DCSTAMP		202773_s_at	3.1885e-06	2.33208	0.000145276	SFSWAP
234381_at	2.52271e-10	-1.65451	5.30498e-07	IGLV4-3		242560_at	6.69939e-07	2.32992	5.02454e-05	FANCD2
221424_s_at	2.03824e-07	-1.65064	3.34657e-05	OR51E2		1559893_at	2.12782e-07	2.3285	2.33143e-05	GPATCH11
226707_at	4.96017e-06	1.6457	0.000257303	NAPRT		243564_at	7.9616e-08	-2.32627	1.27281e-05	PDE1C
222841_s_at	2.4879e-06	1.64487	0.000167519	TIMM22		218766_s_at	2.95657e-06	2.31901	0.000137657	WARS2
220917_s_at	2.66898e-06	1.64425	0.00017624	WDR19		215731_s_at	4.35476e-06	2.31022	0.000180116	MPHOSPH9
222831_at	1.81894e-06	1.63983	0.000135491	SAP30L		210615_at	1.01666e-08	-2.30094	3.19458e-06	NRP1
221167_s_at	1.12617e-06	-1.63941	0.000101208	CCDC70		238456_at	9.90963e-07	2.29988	6.59554e-05	LOC100289230
209196_at	9.2149e-06	1.63847	0.000392387	WDR46		206551_x_at	1.43244e-07	2.29795	1.8422e-05	KLHL24
214339_s_at	2.77586e-06	1.63746	0.000180245	MAP4K1		203696_s_at	3.0787e-08	2.29546	6.78741e-06	RFC2
201787_at	8.94212e-08	-1.63735	2.05424e-05	FBLN1		1554774_at	4.00214e-06	2.28982	0.00016884	MINA
222164_at	8.71186e-10	1.63295	1.15446e-06	FGFR1		231505_s_at	0.000103115	2.28783	0.00155998	SFXN4
52078_at	2.79048e-07	1.6308	4.04008e-05	TMEM222		219527_at	6.92836e-09	2.28724	2.47587e-06	2002-03-01
208527_x_at	6.63228e-09	1.63044	3.6262e-06	HIST1H2BE		1570051_at	3.66023e-09	-2.28715	1.61389e-06	RNF144A
32402_s_at	2.543e-07	1.63042	3.81973e-05	SYMPK		218415_at	4.06921e-07	2.28444	3.62943e-05	VPS33B
228931_at	4.49078e-07	1.62928	5.5803e-05	COQ4		231131_at	5.72534e-05	2.28416	0.00104331	FAM133A
228971_at	1.22325e-11	1.62841	8.70293e-08	SLC25A3		238021_s_at	0.00026267	2.27841	0.0029839	CRNDE
211700_s_at	4.12923e-06	-1.62744	0.000232269	TRO		229548_at	6.74918e-08	2.27715	1.13892e-05	RP3-508I15.21
205789_at	6.1362e-06	1.62515	0.000298219	CD1D		205124_at	5.39125e-07	2.27503	4.39295e-05	MEF2B
233775_x_at	2.03068e-06	1.62366	0.000146668	LOC100289333		205789_at	2.45145e-05	2.27141	0.000583006	CD1D
205581_s_at	1.92996e-08	-1.62278	7.81634e-06	NOS3		238996_x_at	3.05971e-06	2.27101	0.000140816	ALDOA
203696_s_at	5.22418e-07	1.62175	6.21383e-05	RFC2		215906_at	1.49874e-09	-2.26941	9.53045e-07	Igk
1552737_s_at	4.50567e-05	1.61513	0.0011571	WWP2		215084_s_at	3.98144e-06	2.26829	0.000168227	LRRC42
223415_at	2.9151e-07	1.61499	4.15815e-05	RPP25		208363_s_at	2.89161e-08	2.26534	6.533e-06	INPP4A
1561099_at	3.55882e-06	-1.614	0.000211959	LOC642757		1553380_at	4.95078e-06	2.26294	0.00019544	PARP15
226121_at	1.44945e-09	1.61397	1.44088e-06	DHRS13		211647_x_at	4.8743e-11	-2.26164	1.11043e-07	IGHG1
211840_s_at	2.85947e-05	-1.61247	0.000843266	PDE4D		206082_at	1.66438e-09	2.26155	9.68085e-07	HCP5
204574_s_at	5.92027e-07	-1.61137	6.67403e-05	MMP19		209950_s_at	5.67512e-08	2.25758	1.01733e-05	VILL
203830_at	6.80103e-06	1.61088	0.000320421	C17orf75		235787_at	1.81564e-06	2.25515	9.87002e-05	CDC37L1
236087_at	2.33105e-07	-1.60689	3.60029e-05	ABLIM2		215920_s_at	8.42938e-05	2.25071	0.00135393	NPIPA1
234361_at	6.55055e-07	-1.60481	7.13449e-05	CREB3L3		201191_at	9.84796e-08	2.24915	1.45524e-05	PITPNA
37462_i_at	0.000161436	1.59803	0.00278711	SF3A2		200820_at	7.18648e-07	2.24703	5.26478e-05	PSMD8
242918_at	2.28823e-05	1.59765	0.000723831	NASP		212541_at	2.58618e-08	2.24627	6.04272e-06	FLAD1
219747_at	7.97577e-07	1.5935	7.95947e-05	NDNF		232095_at	1.52961e-05	2.24482	0.000426692	SRGAP2B
234763_at	1.54885e-07	-1.59237	2.8075e-05	RP4-665N4.4		222841_s_at	6.55726e-07	2.24382	4.9605e-05	TIMM22
222281_s_at	3.56999e-05	1.59177	0.000982331	C1orf186		221256_s_at	3.78104e-06	2.24139	0.00016265	HDHD3
235431_s_at	1.48155e-07	1.59158	2.80289e-05	PELI3		230069_at	6.9195e-05	2.24052	0.00119082	SFXN1
209398_at	1.11307e-07	1.59101	2.29156e-05	HIST1H1C		235385_at	0.000753472	-2.24041	0.00621171	2001-03-01
219203_at	1.50777e-06	1.59065	0.000120699	EMC9		219807_x_at	8.70941e-07	2.23572	5.99722e-05	MIA-RAB4B
1556289_at	8.96705e-06	-1.58602	0.000385739	LOC100506016		208579_x_at	2.90104e-07	2.23497	2.86825e-05	H2BFS
215089_s_at	4.90402e-07	1.5832	5.92757e-05	RBM10		208527_x_at	7.96414e-09	2.23245	2.65512e-06	HIST1H2BE
213793_s_at	6.09855e-06	1.58319	0.000297447	HOMER1		219737_s_at	2.28099e-06	2.23162	0.000114837	PCDH9
204384_at	0.000536834	1.58083	0.00632165	GOLGA2		1558754_at	0.000133646	2.22858	0.0018591	ZNF763
215906_at	4.3199e-08	-1.57949	1.27671e-05	Igk		202295_s_at	0.000173047	-2.22762	0.0022283	CTSH
217236_x_at	1.11753e-08	-1.57875	5.50459e-06	IGH		222001_x_at	2.54266e-07	2.22738	2.61807e-05	LINC00623
238021_s_at	0.00016839	1.57772	0.00286903	CRNDE		1561099_at	1.42887e-07	-2.22675	1.8422e-05	LOC642757
213042_s_at	0.000775757	1.57714	0.0081285	ATP2A3		205414_s_at	3.51038e-06	2.22009	0.000154788	ARHGAP44
231875_at	2.23125e-06	1.57463	0.000155406	KIF21A		222527_s_at	3.43149e-07	2.21768	3.21813e-05	RBM22
218406_x_at	6.8486e-10	-1.57222	1.06985e-06	NENF		206888_s_at	1.03467e-06	2.21628	6.78305e-05	ARHGDIG
231404_at	1.18841e-09	-1.57195	1.41252e-06	SPTY2D1-AS1		218759_at	4.28652e-07	2.21624	3.75585e-05	DVL2
232491_at	5.84815e-07	-1.57115	6.63377e-05	RP11-1069G10.1		211771_s_at	7.94294e-09	2.2147	2.65512e-06	POU2F2
212563_at	4.34833e-05	1.56952	0.00112889	BOP1		224486_s_at	3.52582e-08	2.21458	7.47039e-06	C15orf41
1561988_at	1.15113e-07	-1.56949	2.33665e-05	LOC286068		226749_at	5.5373e-06	2.2139	0.000211272	MRPS9
209542_x_at	1.56656e-05	1.56943	0.00056165	IGF1		209262_s_at	6.39424e-06	2.21222	0.000232141	NR2F6
237203_at	1.18894e-07	-1.5686	2.35526e-05	BC016656		242518_at	3.50189e-05	2.21182	0.000745003	RAD51-AS1
208947_s_at	1.73609e-06	1.56805	0.000131303	UPF1		202726_at	3.84031e-09	2.21139	1.67975e-06	LIG1
228947_x_at	1.43395e-09	-1.5668	1.44088e-06	TMEM204		219406_at	1.32262e-07	2.20997	1.76726e-05	C1orf50
226225_at	6.22089e-08	1.55941	1.63523e-05	MCC		227348_at	5.75439e-08	2.20702	1.02483e-05	PARS2
211472_at	1.04517e-07	-1.55514	2.18952e-05	PLXNB2		228931_at	5.64004e-06	2.20505	0.000213997	COQ4
243873_at	2.12393e-07	-1.55418	3.43269e-05	LOC101929459		224057_s_at	1.54496e-08	2.19951	4.28785e-06	THAP4
235292_at	1.37286e-06	1.55235	0.000114422	FLJ32255		209461_x_at	8.46961e-09	2.19664	2.72398e-06	WDR18
213551_x_at	4.35731e-09	1.55121	2.74245e-06	PCGF2		234381_at	1.76652e-09	-2.19589	9.90361e-07	IGLV4-3
243564_at	1.98421e-08	-1.55015	7.91873e-06	PDE1C		224798_s_at	5.13268e-07	2.19281	4.27137e-05	FAM219B
201191_at	3.89003e-07	1.54932	5.01621e-05	PITPNA		1554853_at	9.40837e-08	-2.19151	1.421e-05	CYP2U1
221709_s_at	7.03359e-07	1.54803	7.46721e-05	ZNF839		216921_s_at	5.45841e-09	-2.19139	2.1944e-06	KRT35
236754_at	5.37617e-05	1.54784	0.00131077	PPP1R2		205459_s_at	4.67939e-06	2.19035	0.000188845	NPAS2
230069_at	5.28824e-05	1.54589	0.0012938	SFXN1		215946_x_at	1.66111e-06	-2.18964	9.22044e-05	IGLL3P
1555357_at	0.000175377	1.54495	0.00294857	DDX53		225527_at	2.71488e-08	2.18462	6.15918e-06	CEBPG
1559171_at	1.44324e-08	1.54352	6.54586e-06	MGC57346		209398_at	5.86765e-07	2.18402	4.63603e-05	HIST1H1C
235385_at	2.97404e-05	-1.54203	0.00086677	2001-03-01		203198_at	2.36179e-05	2.18317	0.000567834	CDK9
213638_at	0.00027041	1.54163	0.003951	PHACTR1		215089_s_at	5.91871e-08	2.18104	1.04168e-05	RBM10
217235_x_at	8.40873e-05	-1.54101	0.00180011	IGLL5		205208_at	1.5667e-07	2.17834	1.93863e-05	ALDH1L1
236529_at	1.04436e-05	1.53911	0.000427717	SRCRB4D		225862_at	1.81013e-11	2.17487	6.56e-08	SLC25A26
206082_at	1.11279e-07	1.53861	2.29156e-05	HCP5		205990_s_at	1.26777e-06	2.17436	7.79703e-05	WNT5A
209262_s_at	2.14448e-05	1.53799	0.000693374	NR2F6		235610_at	6.41067e-05	2.17028	0.00112847	ALKBH8
212469_at	6.63159e-08	1.53661	1.70592e-05	NIPBL		209213_at	4.63724e-07	2.16536	3.96063e-05	CBR1
202116_at	3.12854e-05	1.53502	0.000896504	DPF2		234763_at	1.1562e-09	-2.16299	8.31782e-07	RP4-665N4.4
240336_at	0.00350029	1.53328	0.0229478	HBM		224301_x_at	3.82436e-07	2.15761	3.46065e-05	H2AFJ
220572_at	7.90019e-07	1.5328	7.92555e-05	LOC100506282		228971_at	5.99088e-09	2.15709	2.3067e-06	SLC25A3
224486_s_at	2.71231e-08	1.53188	9.50613e-06	C15orf41		208762_at	8.19213e-06	2.15674	0.000275973	SUMO1
236369_at	4.40324e-05	1.5313	0.00113987	TSPY26P		1557169_x_at	0.000157169	2.15623	0.00208725	HCG11
238456_at	5.82511e-05	1.53115	0.00138835	LOC100289230		217239_x_at	4.20097e-10	-2.15602	4.56752e-07	LOC101930405
226618_at	0.00240878	1.53022	0.0177685	UBE2QL1		212146_at	3.53123e-09	2.15404	1.59562e-06	PLEKHM2
209127_s_at	3.98424e-05	1.53007	0.00106107	SART3		230027_s_at	5.30638e-06	2.15403	0.000205472	MRPL43
212084_at	9.72904e-06	1.52585	0.000407926	TEX261		52078_at	4.16505e-07	2.15359	3.6789e-05	TMEM222
225444_at	2.26973e-09	1.52546	1.93018e-06	UBN2		37462_i_at	0.000351128	2.15355	0.00363873	SF3A2
230125_at	1.70328e-07	-1.525	2.98726e-05	GUSB		226477_at	4.33456e-05	2.15292	0.000868261	VPRBP
205259_at	2.34508e-06	1.52421	0.000160862	NR3C2		213566_at	0.00160801	-2.15208	0.0106523	RNASE6
201037_at	2.3363e-06	-1.52383	0.000160474	PFKP		222520_s_at	1.03378e-06	2.1482	6.78305e-05	IFT57
210954_s_at	2.06754e-06	1.52329	0.00014835	TSC22D2		217403_s_at	1.31537e-05	2.14443	0.000386031	ZNF227
206307_s_at	8.73035e-06	-1.52214	0.000379086	FOXD1		201182_s_at	1.88432e-06	2.14266	0.000101204	CHD4
244350_at	6.0026e-05	-1.52088	0.0014194	MYO10		204231_s_at	6.29749e-08	2.13973	1.09123e-05	FAAH
235998_at	1.73129e-07	-1.51951	3.02423e-05	RHPN1		1568648_a_at	2.10206e-06	-2.13735	0.000108901	LOC100505851
224783_at	5.09683e-09	1.51944	3.02901e-06	UBALD2		244706_at	2.19271e-07	2.13706	2.38343e-05	PCMTD1
208478_s_at	1.59403e-06	1.5177	0.00012477	BAX		222450_at	4.2787e-06	2.13511	0.000178306	PMEPA1
241966_at	1.70204e-05	1.51697	0.000589728	MYO5A		212684_at	1.18858e-05	2.13294	0.000359632	ZNF3
202808_at	3.32211e-08	1.51674	1.07477e-05	WBP1L		209062_x_at	0.000151393	2.13293	0.0020253	NCOA3
206516_at	9.85996e-05	1.51379	0.00200332	AMH		201787_at	4.61889e-07	-2.13153	3.95208e-05	FBLN1
223119_s_at	1.18477e-06	1.51282	0.000104311	USP47		242321_at	1.00111e-06	-2.13137	6.62658e-05	PTPN14
206282_at	2.98718e-06	1.5122	0.000189912	NEUROD1		214070_s_at	0.000124801	2.12692	0.00177049	ATP10B
228691_at	4.89458e-11	-1.51046	1.67257e-07	RP11-843B15.2		202116_at	8.60536e-06	2.12495	0.000285671	DPF2
1562728_at	1.66953e-07	1.51015	2.96369e-05	CTC-360P9.3		219088_s_at	7.4975e-08	2.12194	1.2128e-05	ZNF576
242665_at	0.000180904	1.50588	0.0030091	FMNL2		218745_x_at	1.38367e-07	2.12055	1.81856e-05	TMEM161A
235228_at	0.00154945	1.50562	0.0131241	CCDC85A		215570_s_at	4.63505e-05	2.11938	0.000907275	ZNF780A
238949_at	3.61998e-05	1.50512	0.00099095	RNF145		223143_s_at	1.60548e-05	2.11773	0.000438898	AKIRIN2
227493_s_at	6.61782e-07	1.50299	7.17916e-05	KIAA1143		221807_s_at	9.26157e-06	2.11602	0.000302134	TRABD
1558754_at	0.000104632	1.50242	0.00207945	ZNF763		202275_at	1.97011e-06	2.11522	0.000104073	G6PD
228140_s_at	4.33562e-07	-1.50124	5.44943e-05	PPP2R2C		233438_at	0.000781713	2.10949	0.00638794	RP1-102H19.8
227502_at	2.76084e-05	1.50092	0.00082208	KIAA1147		217378_x_at	2.27292e-06	-2.10786	0.000114642	IGKV1OR2-108
209252_at	3.94071e-06	1.5	0.00022656	HARS2		225779_at	5.84082e-07	2.10462	4.62822e-05	SLC27A4
232846_s_at	0.000116855	-1.49459	0.00223785	CDH23		202787_s_at	8.53864e-07	2.10456	5.90341e-05	MAPKAPK3
201927_s_at	0.000221958	1.49276	0.00344565	PKP4		218373_at	9.70166e-07	2.1045	6.50047e-05	AKTIP
217024_x_at	2.96848e-06	-1.48916	0.000189163	SIRPAP1		235136_at	0.000182173	2.10392	0.00231043	ORMDL3
218806_s_at	8.08038e-05	1.48857	0.00174899	VAV3		204139_x_at	1.14899e-10	2.10059	1.96316e-07	MZF1
228706_s_at	3.24987e-05	-1.48802	0.000919703	CLDN23		208613_s_at	3.03971e-08	2.09789	6.74852e-06	FLNB
200675_at	2.46278e-07	-1.48549	3.74035e-05	CD81		213460_x_at	2.05293e-06	2.09371	0.000107031	NSUN5P1
219509_at	1.35847e-06	-1.48358	0.000113838	MYOZ1		235021_at	1.3029e-06	2.08989	7.87875e-05	KIAA2026
242988_at	4.88225e-06	-1.48187	0.000255483	DCST2		233350_s_at	1.1433e-06	2.08923	7.35412e-05	TEX264
237423_at	1.16287e-07	-1.48185	2.33665e-05	RSPO4		229197_at	5.2711e-07	2.08848	4.34032e-05	ING5
222104_x_at	3.95034e-05	1.48181	0.00105513	GTF2H3		227840_at	1.15517e-05	2.08801	0.000352647	C2orf76
228396_at	0.000355456	1.48066	0.00473932	PRKG1		239252_at	5.64817e-06	2.08764	0.000214157	COX7B
208363_s_at	3.12253e-06	1.47999	0.000196131	INPP4A		216971_s_at	9.69978e-06	2.08633	0.000310319	PLEC
205543_at	9.03078e-06	1.47868	0.000388175	HSPA4L		216966_at	2.59159e-06	-2.08557	0.000125163	ITGA2B
212177_at	0.00530364	1.47517	0.0306951	PNISR		235189_at	8.91153e-08	2.08521	1.38384e-05	ICE2
206620_at	0.000125817	1.47496	0.00235262	GRAP		222165_x_at	1.80421e-07	2.08336	2.11231e-05	C9orf16
226304_at	3.69293e-05	-1.47318	0.00100453	HSPB6		205902_at	4.13568e-07	2.08025	3.67075e-05	KCNN3
1556058_s_at	1.41038e-06	1.47212	0.000116351	SPEN		1554540_at	0.000166209	-2.07925	0.00217196	DNAH14
213425_at	0.000532634	1.47112	0.00627895	WNT5A		1559535_s_at	3.37565e-06	2.07672	0.000150682	BC040901
226673_at	4.00008e-06	1.46994	0.000227817	SH2D3C		219969_at	2.63048e-08	2.07667	6.09412e-06	TXLNG
235091_at	7.30339e-07	1.46982	7.57709e-05	PDE12		220629_at	3.86675e-06	-2.07433	0.000165426	KCNQ1DN
214777_at	0.000600128	-1.46976	0.00680747	abParts		1554249_a_at	7.67584e-07	2.0742	5.47881e-05	ZNF638
212424_at	4.99178e-08	1.46859	1.39947e-05	PDCD11		216486_x_at	3.07597e-07	2.07132	2.97135e-05	ZNF79
206045_s_at	0.000269844	1.46729	0.00394723	NOL4		209447_at	2.0417e-06	2.07124	0.000106823	SYNE1
202927_at	0.000148785	1.46626	0.00263861	PIN1		1552553_a_at	5.28775e-07	-2.06954	4.34095e-05	NLRC4
208611_s_at	1.11487e-07	1.46485	2.29156e-05	SPTAN1		210942_s_at	1.94322e-07	2.06617	2.23203e-05	ST3GAL6
221911_at	0.00459616	1.46422	0.0277411	ETV1		222571_at	3.45754e-07	2.06597	3.237e-05	ST6GALNAC6
207373_at	2.37859e-09	-1.46075	1.97045e-06	HOXD10		241966_at	2.308e-06	2.06401	0.000115559	MYO5A
214540_at	0.000101611	1.4604	0.0020451	HIST1H2BO		218244_at	2.08648e-10	2.06382	2.7824e-07	NOL8
1570235_at	1.6905e-05	-1.45416	0.000586473	MGC27382		212596_s_at	4.56895e-05	2.06233	0.000898588	HMGXB4
1554895_a_at	3.74621e-06	-1.4536	0.000220005	RHBDL2		1552648_a_at	5.24877e-08	2.06185	9.59787e-06	TNFRSF10A
228606_at	1.77285e-07	1.45332	3.05775e-05	TCTEX1D2		206609_at	1.96874e-06	2.06135	0.000104073	MAGEC1
231022_at	5.2864e-05	1.45281	0.0012938	OCLN		1569074_at	1.12655e-09	-2.05957	8.21257e-07	SRRM3
224321_at	2.13684e-05	1.45255	0.000692881	TMEFF2		211438_at	5.64503e-05	-2.05947	0.00103486	TRHR
225438_at	2.59323e-05	1.45169	0.00079077	NUDCD1		222632_s_at	6.14303e-05	2.05684	0.00109547	LZTFL1
229439_s_at	3.06088e-05	1.45123	0.000882202	RBM47		238105_x_at	2.22682e-05	2.05616	0.000546705	WNT7B
204216_s_at	2.6504e-05	1.44897	0.000802385	ZC3H14		212797_at	0.00011086	2.05365	0.0016382	SORT1
202407_s_at	0.000215365	1.44792	0.00337588	PRPF31		209459_s_at	0.000870192	2.04906	0.00689832	ABAT
1561335_at	8.76814e-07	-1.44512	8.51506e-05	LOC440602		1554764_a_at	1.74353e-05	-2.04803	0.000463204	LINC00301
226477_at	0.000507771	1.44375	0.00607891	VPRBP		1553957_at	1.93815e-06	2.0456	0.000102982	ZNF564
229604_at	8.55121e-08	1.44292	2.02397e-05	CMAHP		221005_s_at	3.43453e-09	2.0431	1.59545e-06	PTDSS2
201819_at	0.00161679	1.44259	0.0135165	SCARB1		210188_at	5.49857e-06	2.04305	0.000210584	GABPA
242280_x_at	2.61507e-05	1.44173	0.00079512	CPEB4		1555225_at	1.60205e-05	2.043	0.000438785	C1orf43
209720_s_at	1.21878e-05	-1.44009	0.000473946	SERPINB3		203868_s_at	0.0033256	-2.04226	0.0180028	VCAM1
204803_s_at	4.04153e-06	-1.43781	0.000229461	RRAD		1556300_s_at	0.000113958	-2.04115	0.00166728	SIM1
222632_s_at	0.000790474	1.43736	0.00822282	LZTFL1		208478_s_at	2.84886e-05	2.03786	0.000642844	BAX
227774_s_at	5.43663e-06	-1.43698	0.000274721	IMPAD1		236006_s_at	2.40363e-06	2.03672	0.000118823	AKAP10
242586_at	0.000169303	1.43579	0.00287831	FSD1L		226462_at	1.12262e-05	2.03481	0.000345605	STXBP6
222191_s_at	2.92652e-08	1.4344	9.93835e-06	B4GALT7		234361_at	7.30903e-09	-2.03209	2.56168e-06	CREB3L3
216966_at	7.26782e-06	-1.43414	0.000333923	ITGA2B		203826_s_at	2.92342e-05	2.03192	0.000654243	PITPNM1
227697_at	0.00843014	1.43241	0.0424028	SOCS3		238949_at	3.60761e-05	2.02618	0.000761726	RNF145
222272_x_at	3.21851e-06	1.43238	0.000199996	SCIN		227297_at	0.000120916	-2.02611	0.00173519	ITGA9
209338_at	0.000189882	1.42922	0.00311299	TFCP2		208712_at	0.000978485	2.02572	0.00750122	CCND1
242663_at	5.51893e-07	1.42922	6.42016e-05	LINC00662		230754_at	1.64991e-06	2.02232	9.16758e-05	ZBTB38
233086_at	3.22086e-05	1.42852	0.000913858	FAM209A		1554151_at	1.98814e-05	2.02143	0.000504649	OGDH
213566_at	0.00588121	-1.42839	0.0330037	RNASE6		223538_at	0.00014145	2.02057	0.00193542	SERF1A
202180_s_at	1.15829e-07	1.42815	2.33665e-05	MVP		234988_at	1.88043e-05	2.01975	0.000486011	VCPIP1
226286_at	2.82542e-06	1.42789	0.000182385	ELMOD3		200675_at	6.00315e-07	-2.01781	4.6849e-05	CD81
242377_x_at	3.12805e-06	1.42519	0.000196131	THUMPD3		221709_s_at	1.78585e-08	2.01744	4.71698e-06	ZNF839
212327_at	5.32654e-06	-1.42324	0.000270717	LIMCH1		205587_at	6.88852e-06	-2.01662	0.000245154	FGFR1OP
232041_at	1.79556e-06	-1.42272	0.000134852	INADL		219747_at	1.34899e-06	2.01355	8.10506e-05	NDNF
242093_at	0.00188979	1.42245	0.0150312	SYTL5		236638_at	8.51647e-06	-2.0122	0.000283407	AMER3
230971_x_at	1.54283e-05	-1.42191	0.000555928	GLTPD2		226534_at	2.9748e-05	-2.01198	0.000662244	KITLG
1559400_s_at	7.14885e-06	-1.4213	0.000330959	PAPPA		204824_at	2.77453e-09	2.00953	1.36664e-06	ENDOG
218225_at	4.7797e-09	1.42035	2.87176e-06	ECSIT		236575_at	8.46936e-05	-2.00838	0.00135875	ARHGEF26-AS1
232249_at	6.35212e-05	1.42022	0.00147287	FMNL3		228983_at	7.05506e-07	2.00607	5.24621e-05	C17orf85
229147_at	3.33583e-05	1.42008	0.000937239	RASSF6		208255_s_at	4.35168e-05	2.00544	0.000870894	FKBP8
235189_at	1.00167e-06	1.41853	9.37775e-05	ICE2		219189_at	0.00017254	2.00525	0.00222333	FBXL6
1561346_at	0.000338123	1.41767	0.00458162	LOC101927166		218602_s_at	1.07431e-05	2.00427	0.000334692	HAUS6
204531_s_at	2.45532e-05	1.41617	0.000761455	BRCA1		215616_s_at	1.18033e-08	2.00403	3.58526e-06	KDM4B
205383_s_at	3.31693e-11	1.41434	1.39502e-07	ZBTB20		220394_at	2.05064e-06	-2.00312	0.000107031	FGF20
244531_at	2.2681e-06	-1.4133	0.000157371	NNT		219034_at	3.47959e-09	2.00263	1.59562e-06	PARP16
222618_at	4.36384e-09	1.41312	2.74245e-06	SMU1		223219_s_at	5.73434e-07	1.99831	4.57701e-05	CNOT10
201184_s_at	3.54771e-05	1.41285	0.000979158	CHD4		226101_at	6.53086e-07	1.994	4.95249e-05	PRKCE
220047_at	1.9109e-05	1.41259	0.00063862	SIRT4		218762_at	7.15421e-07	1.99372	5.26478e-05	ZNF574
215570_s_at	0.000164196	1.41238	0.00281758	ZNF780A		229482_at	4.93224e-09	-1.99337	2.0538e-06	DDX51
1554997_a_at	0.000378032	1.41213	0.00494589	PTGS2		239283_at	2.73897e-06	1.99278	0.000130028	TMED5
202367_at	7.85116e-06	1.41144	0.000352552	CUX1		1558953_s_at	1.11316e-06	1.98474	7.19409e-05	CEP164
202284_s_at	3.24497e-09	1.4113	2.13757e-06	CDKN1A		218009_s_at	1.89026e-05	1.98331	0.000487499	PRC1
239468_at	7.94937e-07	1.40886	7.95947e-05	MKX		200636_s_at	9.4443e-06	1.98247	0.000305001	PTPRF
202946_s_at	1.41857e-06	1.40562	0.000116351	BTBD3		214881_s_at	3.61752e-06	1.98165	0.000157475	UBTF
209482_at	0.000546036	1.40538	0.00639705	POP7		206500_s_at	5.02408e-07	1.97522	4.20661e-05	MIS18BP1
224973_at	0.00434114	1.40438	0.0267409	FAM46A		205057_s_at	1.56978e-09	1.97517	9.53643e-07	IDUA
221735_at	1.22822e-05	1.40093	0.000476937	WDR48		235431_s_at	2.33607e-08	1.9741	5.65154e-06	PELI3
213707_s_at	2.84444e-06	-1.40082	0.000183396	DLX5		217820_s_at	8.08201e-06	1.97308	0.000273443	ENAH
237765_at	3.46741e-08	-1.40058	1.10115e-05	SLC25A47		202927_at	5.4584e-05	1.97271	0.00101303	PIN1
219737_s_at	5.93852e-05	1.39885	0.00140741	PCDH9		223055_s_at	1.22095e-06	1.97193	7.61176e-05	XPO5
212617_at	3.46951e-07	1.39545	4.63992e-05	ZNF609		205360_at	1.42674e-07	-1.97021	1.8422e-05	PFDN4
219034_at	1.31141e-08	1.39299	6.2349e-06	PARP16		235359_at	5.79818e-05	1.96889	0.00105321	NRROS
211715_s_at	6.74831e-05	1.39198	0.00153715	BDH1		221354_s_at	7.11626e-05	-1.96888	0.00121058	MCHR1
205459_s_at	0.000410356	1.39137	0.00524796	NPAS2		222104_x_at	5.33795e-07	1.96819	4.36252e-05	GTF2H3
244780_at	0.0013597	1.39111	0.0119386	SGPP2		207629_s_at	1.58175e-06	1.96523	8.91571e-05	ARHGEF2
218415_at	0.000164105	1.38986	0.00281709	VPS33B		220773_s_at	5.8244e-08	1.96503	1.03058e-05	GPHN
212095_s_at	0.000337488	1.38982	0.00457814	MTUS1		231951_at	2.3415e-06	-1.96417	0.000116707	GNAO1
205449_at	4.1979e-05	1.38952	0.0010997	SAC3D1		216952_s_at	3.26713e-07	1.96416	3.10122e-05	LMNB2
222165_x_at	0.000121124	1.3878	0.00229389	C9orf16		207622_s_at	4.55813e-08	1.96207	8.88964e-06	ABCF2
232274_at	2.99347e-06	1.38713	0.000190091	CCNL2		220617_s_at	7.10708e-07	1.96183	5.24621e-05	ZNF532
240413_at	0.00235031	-1.3866	0.0175049	PYHIN1		231086_at	1.3663e-06	1.96175	8.1498e-05	AB488780
230637_at	0.000101682	1.38611	0.0020452	SFXN4		233326_at	0.000189169	1.96097	0.00237384	CCDC39
218857_s_at	4.70588e-05	1.38597	0.00119044	ASRGL1		214471_x_at	6.14388e-07	1.96093	4.7379e-05	CGB1
226857_at	3.6493e-06	1.3844	0.000215937	ARHGEF19		1552913_at	8.79003e-05	-1.96053	0.00139262	MAGEB18
1558953_s_at	2.85508e-05	1.38372	0.000842426	CEP164		203234_at	7.02695e-06	1.95951	0.000248121	UPP1
210682_at	1.13483e-05	1.38314	0.00045125	LPO		207232_s_at	8.8207e-09	1.9595	2.80391e-06	DZIP3
231758_at	0.00046483	-1.38242	0.00573242	PRM3		214472_at	9.2616e-05	1.95846	0.00144445	HIST1H2AD
232266_x_at	3.99125e-05	1.38217	0.00106178	CDK13		228082_at	1.48149e-07	-1.95675	1.87936e-05	CLMP
223469_at	3.69145e-07	1.38153	4.84005e-05	PGPEP1		222054_at	1.2152e-06	1.95571	7.60409e-05	PPIEL
202257_s_at	6.15412e-06	1.38128	0.00029856	CD2BP2		229415_at	7.85335e-06	1.95408	0.000267861	CYCS
228411_at	6.76669e-06	1.38098	0.00031949	PARD3B		222672_at	1.21147e-07	1.9539	1.67266e-05	LYRM4
1556912_at	4.77343e-06	-1.38031	0.000252162	GIT2		1554128_at	7.52403e-05	-1.95131	0.00125431	ADIG
206550_s_at	9.95174e-06	1.38008	0.000413175	NUP155		204162_at	0.000487716	1.95053	0.0045944	NDC80
1568865_at	0.000354995	1.37824	0.00473514	BC052775		220058_at	5.47914e-07	1.95051	4.42681e-05	GID4
202616_s_at	2.04409e-05	1.37698	0.000670106	MECP2		222508_s_at	1.46474e-05	1.94964	0.000415377	ARGLU1
200820_at	0.000105754	1.37672	0.00209041	PSMD8		216401_x_at	3.37886e-06	-1.94929	0.000150682	IGKV1-37
212487_at	4.52387e-05	1.37592	0.00116069	GPATCH8		227182_at	1.86258e-06	1.94927	0.000100332	SUSD3
215084_s_at	8.31732e-05	1.3751	0.00178684	LRRC42		230685_at	9.48688e-07	1.94887	6.41133e-05	LINC01184
220051_at	3.99461e-07	-1.36784	5.11488e-05	PRSS21		212487_at	7.72842e-06	1.94761	0.000265052	GPATCH8
222451_s_at	0.00296787	1.36576	0.0204781	ZDHHC9		210252_s_at	6.13456e-06	1.94428	0.000227064	MADD
219852_s_at	1.62501e-07	-1.36553	2.92262e-05	MORN1		208611_s_at	2.47512e-07	1.94364	2.58704e-05	SPTAN1
240707_at	7.32302e-05	-1.36483	0.00163423	CTD-2350J17.1		206620_at	0.00063444	1.94336	0.00551566	GRAP
221005_s_at	1.09065e-07	1.36427	2.26735e-05	PTDSS2		232732_at	2.91509e-06	-1.94202	0.000136457	LOC100652999
232585_at	6.00471e-05	-1.36361	0.0014194	TLK2		204167_at	2.35118e-05	1.94199	0.000566547	BTD
202255_s_at	1.98685e-07	1.36233	3.29185e-05	SIPA1L1		212396_s_at	6.25445e-06	1.94119	0.000229098	EMC1
227221_at	3.63641e-05	1.36148	0.0009946	ZMAT3		229604_at	6.14097e-06	1.93806	0.000227064	CMAHP
211525_s_at	0.0002391	-1.36134	0.00361126	GP5		205332_at	4.14173e-11	-1.9355	1.07559e-07	RCE1
211130_x_at	1.47106e-10	1.36099	3.83001e-07	EDA		213132_s_at	1.00511e-05	1.93536	0.000319689	MCAT
1565657_at	0.00272834	1.36081	0.0193454	CMTM6		1556648_a_at	0.000105464	-1.93447	0.00158457	C10orf40
1555852_at	5.01349e-13	1.36023	1.37056e-08	PSMB8-AS1		220631_at	1.55276e-09	1.9344	9.53643e-07	OSGEPL1
1555111_at	0.000231817	-1.35997	0.00354138	CCDC181		202080_s_at	3.87397e-08	1.93188	8.02308e-06	TRAK1
209081_s_at	5.84095e-10	-1.35995	9.6774e-07	COL18A1		221735_at	2.13392e-08	1.93009	5.30327e-06	WDR48
209631_s_at	0.000105361	1.35992	0.0020849	GPR37		209167_at	0.00011185	1.92962	0.00164746	GPM6B
210040_at	6.57815e-05	-1.35961	0.00151181	SLC12A5		221527_s_at	4.37773e-05	1.92936	0.000874145	PARD3
235763_at	0.00529935	1.35918	0.0306768	SLC44A5		1568619_s_at	2.74223e-07	-1.92905	2.73995e-05	ITPRIPL2
220299_at	2.94444e-05	-1.35868	0.000860895	SPATA6		218601_at	1.64636e-07	1.92902	2.00199e-05	URGCP
1556786_at	0.000147301	-1.35817	0.00262078	AX746903		218069_at	1.20488e-06	1.9278	7.56333e-05	DCTPP1
200636_s_at	6.28014e-05	1.35774	0.00146176	PTPRF		234595_at	2.32429e-06	-1.92745	0.000116055	CATX-1
204231_s_at	1.67864e-05	1.35759	0.000584213	FAAH		1554466_a_at	1.04247e-05	1.92479	0.000328513	C16orf13
1559409_a_at	4.44196e-05	-1.35667	0.00114559	CC2D2A		222629_at	3.75654e-05	1.9242	0.000781504	REV1
217439_at	6.16368e-05	-1.35584	0.0014414	LOC101928278		218417_s_at	0.000150722	1.92286	0.00202024	SLC48A1
212693_at	3.72331e-07	1.35392	4.86973e-05	MDN1		214219_x_at	2.95834e-06	1.92274	0.000137657	MAP4K1
244419_at	0.000214758	1.35374	0.00337216	FRZB		218590_at	2.43628e-06	1.91916	0.000119895	C10orf2
229464_at	0.000268115	1.35371	0.00393114	MYEF2		228998_at	6.55337e-05	1.91849	0.00114584	TNRC6B
232431_at	4.478e-09	1.35298	2.75095e-06	NR3C1		209306_s_at	0.000487894	-1.91725	0.00459528	SWAP70
1554140_at	0.00156378	-1.3523	0.0132005	WDR78		209094_at	0.000445044	1.91641	0.00430668	DDAH1
210188_at	3.80678e-05	1.35219	0.00102834	GABPA		205020_s_at	3.04903e-07	1.91592	2.96629e-05	ARL4A
1558458_at	4.80712e-05	1.35203	0.00120619	LOC101928623		239695_at	4.57477e-07	1.91509	3.93987e-05	JAK1
214342_at	1.16948e-07	1.35176	2.33665e-05	ATXN7L1		204578_at	6.57452e-05	1.91509	0.00114881	PPIP5K1
204590_x_at	8.4905e-07	1.35157	8.3095e-05	VPS33A		213638_at	0.000237019	1.91482	0.00277495	PHACTR1
236231_at	0.000140894	1.35142	0.00254405	ZNF271		213308_at	0.000110263	1.91346	0.001632	SHANK2
208831_x_at	0.000264888	1.35099	0.00390055	SUPT6H		205634_x_at	5.06168e-09	1.91307	2.08081e-06	ZDHHC24
228839_s_at	2.02402e-05	1.35084	0.000665844	LOC439994		242586_at	0.00108792	1.9124	0.00810612	FSD1L
216426_at	5.5882e-07	-1.3508	6.47238e-05	TCEB1P3		213126_at	2.59368e-06	1.90874	0.000125163	MED8
207981_s_at	0.000116278	1.35079	0.00223069	ESRRG		219384_s_at	4.71153e-06	1.90719	0.000189044	ADAT1
233001_at	4.9271e-06	1.34973	0.000256561	SAMD10		226793_at	1.95499e-10	1.90668	2.67223e-07	LINC00294
229556_at	1.50778e-07	-1.34719	2.8075e-05	LOC100288893		47553_at	3.79793e-07	1.90526	3.46065e-05	DFNB31
222921_s_at	6.75013e-05	1.34675	0.00153715	HEY2		226470_at	8.16127e-06	1.90383	0.000275746	GGT7
232510_s_at	3.02686e-05	1.34588	0.000876555	DPP3		206060_s_at	1.60808e-05	-1.90228	0.000439388	PTPN22
208519_x_at	1.85687e-05	1.34513	0.000627856	GNRH2		235260_s_at	6.15619e-06	1.90212	0.000227425	PACRGL
227556_at	0.000978007	-1.34367	0.00954015	NME7		226121_at	2.24613e-07	1.8998	2.42702e-05	DHRS13
224518_s_at	0.00130693	1.34179	0.0115901	ZNF559		1552879_a_at	2.53942e-06	-1.89747	0.000123746	ATOH7
227348_at	2.18851e-05	1.34025	0.000701716	PARS2		230690_at	0.000742553	-1.89705	0.00615324	TUBB1
243334_at	0.000152772	-1.33942	0.00268492	CACNA1D		214790_at	1.27381e-05	1.89462	0.000377686	SENP6
213635_s_at	5.33535e-05	1.33881	0.0013046	SAFB		223639_s_at	0.000248281	1.89442	0.00286939	ZNRD1
1553586_at	2.0895e-08	-1.33844	8.16024e-06	FBXL19-AS1		1560819_a_at	1.76693e-08	-1.89431	4.68965e-06	LINC00944
222433_at	8.72152e-05	1.33646	0.00184112	ENAH		228014_at	8.09668e-07	1.89385	5.6799e-05	PTRH1
1555754_s_at	4.76029e-05	-1.33616	0.00119995	ATN1		218625_at	0.00158228	1.89369	0.0105335	NRN1
210508_s_at	6.34716e-05	-1.33575	0.00147287	KCNQ2		1561501_s_at	0.000192381	1.8932	0.00240641	CTU2
236557_at	0.000174027	1.33545	0.00293309	ZBTB38		212332_at	4.1252e-05	1.89286	0.000836283	RBL2
1556646_at	5.18888e-05	1.33409	0.0012761	DCTN5		1556389_at	2.26077e-06	1.89252	0.000114346	CNPY3
237414_at	1.57336e-09	-1.33393	1.53303e-06	F7		214537_at	2.11002e-07	1.891	2.33062e-05	HIST1H1D
238449_at	5.1566e-06	1.33381	0.000264319	LOC440354		221742_at	9.36167e-06	1.88999	0.000303768	CELF1
237785_at	3.51509e-05	-1.33123	0.000972608	ASB14		229435_at	0.00190931	1.88805	0.0120509	GLIS3
232123_at	4.02815e-06	-1.33021	0.000228939	MIR4697		218892_at	1.54786e-06	1.88797	8.80639e-05	DCHS1
235359_at	0.000161473	1.32894	0.00278711	NRROS		1555247_a_at	2.01966e-05	1.88669	0.000508212	RAPGEF6
229052_at	1.45465e-05	-1.32692	0.000535575	ANKRD23		1553962_s_at	0.000228109	1.88641	0.00270598	RHOB
220455_at	8.33316e-05	-1.32629	0.00178883	SLC16A8		221706_s_at	1.37005e-05	1.88511	0.000398022	USE1
234701_at	8.5667e-05	1.32489	0.00182109	ANKRD11		223216_x_at	0.000110996	1.88492	0.00163975	FBXO16
1553693_s_at	1.33132e-07	1.3242	2.55403e-05	CBR4		238963_at	5.23264e-08	1.88392	9.59787e-06	RBM18
229415_at	6.70807e-05	1.32307	0.00153201	CYCS		205106_at	7.30367e-06	1.88245	0.000255488	CMC4
242087_x_at	3.01658e-06	1.32284	0.000191336	MFI2-AS1		205450_at	1.72538e-05	1.88198	0.000459946	PHKA1
224057_s_at	3.12386e-05	1.32274	0.000895633	THAP4		239846_at	1.59208e-06	1.88144	8.94624e-05	CTD-2555O16.4
215588_x_at	2.24976e-06	1.32122	0.000156496	RIOK3		213752_at	2.24255e-07	-1.88004	2.42702e-05	KAZN
205044_at	5.7041e-07	-1.32113	6.52452e-05	GABRP		201278_at	0.00171488	-1.87984	0.0111501	DAB2
227896_at	8.71932e-05	1.32074	0.00184112	BCCIP		223182_s_at	3.82578e-06	1.8796	0.000164187	AGPAT3
1558537_x_at	2.00064e-06	1.32064	0.000145265	ZNF844		1554217_a_at	4.45805e-05	1.87939	0.00088249	CCDC132
213559_s_at	0.000160361	-1.32024	0.00277548	ZNF467		224500_s_at	8.5993e-10	1.87714	7.00402e-07	MON1A
242465_at	1.60741e-05	1.32024	0.000571423	LOC100505592		224783_at	3.52972e-08	1.87685	7.47039e-06	UBALD2
1555461_at	0.00149289	1.31983	0.0127677	TXNL4A		220120_s_at	0.00013165	1.87675	0.00183809	EPB41L4A
227840_at	6.80399e-06	1.31961	0.000320421	C2orf76		236758_at	5.12579e-06	-1.87545	0.000200191	LINC00684
223220_s_at	2.39316e-06	1.3183	0.00016234	PARP9		243824_at	7.49331e-07	1.87418	5.38366e-05	LINC01410
208451_s_at	0.00631554	1.31802	0.0346928	C4A		233398_at	1.48165e-05	-1.87408	0.000418653	RP11-319E16.2
230027_s_at	0.000694729	1.316	0.00757112	MRPL43		1553871_at	7.49379e-05	1.87393	0.00125144	CSNK1G2-AS1
206609_at	2.71805e-05	1.31574	0.000814298	MAGEC1		205579_at	1.98188e-07	-1.87254	2.25137e-05	HRH1
228851_s_at	0.0025718	1.31559	0.0185653	ENSA		225233_at	1.36094e-06	1.872	8.1411e-05	MSI2
208506_at	0.000129824	-1.31552	0.00240777	HIST1H3F		227212_s_at	2.23314e-06	1.87174	0.000113262	PHF19
240537_s_at	3.87595e-06	-1.31531	0.000224525	CDIPT-AS1		223994_s_at	7.02439e-05	1.87068	0.0012028	SLC12A9
230063_at	2.77903e-07	1.31503	4.04008e-05	ZNF264		208605_s_at	2.50765e-05	-1.86754	0.000591479	NTRK1
219905_at	7.53728e-05	1.31444	0.00166842	ERMAP		215464_s_at	1.99888e-06	1.86643	0.000104922	P2RX5
229468_at	8.50021e-05	1.31413	0.0018133	CDK3		1568896_at	6.89975e-05	-1.86483	0.00118854	STXBP5L
1555759_a_at	6.69809e-06	-1.31406	0.000317347	CCL5		211645_x_at	4.85392e-07	-1.86389	4.08919e-05	IGKV1-17
239473_x_at	2.2033e-05	1.31401	0.000704477	MAP6D1		221167_s_at	6.29905e-07	-1.86386	4.81679e-05	CCDC70
244746_at	1.49823e-07	-1.31374	2.8075e-05	SEMA6D		209338_at	0.000175622	1.8634	0.00225191	TFCP2
226774_at	8.38831e-05	1.31332	0.00179714	FAM120B		208427_s_at	1.26632e-06	-1.86303	7.79688e-05	ELAVL2
203233_at	9.9161e-05	-1.31315	0.00201174	IL4R		231586_at	0.000125181	-1.86228	0.00177289	SPATA42
212621_at	4.69799e-05	1.31302	0.00119044	TMEM194A		217480_x_at	7.08569e-07	-1.86071	5.24621e-05	AC128677.4
204129_at	7.98219e-10	1.31242	1.14849e-06	BCL9		235205_at	2.94367e-08	1.85907	6.59612e-06	OXR1
241888_at	3.59702e-05	1.31219	0.00098679	LOC101930608		231022_at	9.11115e-06	1.8585	0.000298652	OCLN
226555_at	7.28572e-06	1.31213	0.000334184	INO80D		225424_at	1.27703e-06	1.85761	7.82754e-05	GPAM
226123_at	0.000516033	1.31162	0.00614419	CHD7		1555745_a_at	6.09417e-05	-1.85661	0.0010896	LYZ
236652_at	2.58891e-06	-1.3104	0.000171898	LOC149703		234726_s_at	1.14157e-05	1.85519	0.000350059	TMEM168
233059_at	0.00010951	1.31031	0.00213914	KCNJ3		211043_s_at	8.63452e-06	1.85364	0.00028629	CLTB
218938_at	0.000450979	1.30986	0.00560993	FBXL15		215113_s_at	0.000230664	1.85316	0.00272929	SENP3
1564310_a_at	0.000102026	1.30939	0.00204932	PARP15		201791_s_at	7.89625e-06	1.84918	0.000268634	DHCR7
234996_at	3.47394e-05	1.30914	0.000963662	CALCRL		202946_s_at	1.55113e-05	1.8466	0.000430497	BTBD3
231365_at	0.000196085	-1.30909	0.00318791	HOXA10-AS		204469_at	0.00810417	1.84652	0.0341947	PTPRZ1
204603_at	0.000230097	-1.30892	0.00352298	EXO1		214860_at	3.10005e-05	1.84478	0.000682349	SLC9A7
204287_at	2.20931e-06	1.30891	0.000154666	SYNGR1		221933_at	0.00491088	1.8431	0.0237319	NLGN4X
1561598_at	5.62101e-07	-1.30883	6.47238e-05	RP11-333O1.1		219587_at	5.41743e-05	1.84264	0.0010078	TTC12
235913_at	9.40607e-06	1.30846	0.000397481	ZNF880		214313_s_at	0.00109591	1.84032	0.00815254	EIF5B
205959_at	0.000249798	-1.3083	0.00373161	MMP13		208220_x_at	1.7622e-06	-1.84016	9.6735e-05	AMELY
1561666_a_at	0.000409062	1.30785	0.00523878	PSMG3-AS1		224096_at	7.2123e-07	-1.83975	5.26478e-05	MIR4755
1564399_a_at	5.10869e-06	1.30685	0.000262516	ARMCX4		211632_at	5.18427e-08	-1.83875	9.57601e-06	IGHD
1556262_at	8.53187e-06	1.30652	0.000372291	LOC101928818		202986_at	2.46537e-05	1.83871	0.000585298	ARNT2
207581_s_at	6.1122e-06	-1.30599	0.000297847	MAGEB4		1557541_at	6.17345e-07	-1.83803	4.75399e-05	FAM201A
211900_x_at	7.23522e-11	-1.30478	2.32698e-07	CD6		217205_at	5.97957e-05	1.83798	0.00107615	AL590762.11
209950_s_at	0.000377348	1.30468	0.00493932	VILL		226303_at	4.68133e-06	1.83782	0.000188845	PGM5
235220_at	0.000389408	1.30454	0.00505962	YIPF4		1562543_at	1.63851e-06	-1.83738	9.11348e-05	LOC101927660
218943_s_at	0.000232562	1.3044	0.00354726	DDX58		208422_at	5.47328e-08	-1.83581	9.87629e-06	MSR1
216905_s_at	0.000727574	1.30404	0.00779849	ST14		203785_s_at	1.63396e-05	1.83387	0.00044402	DDX28
214560_at	8.01865e-06	-1.30404	0.000356149	FPR3		238187_at	6.22423e-05	-1.83308	0.00110454	C2orf57
201791_s_at	6.01462e-06	1.30398	0.000295462	DHCR7		226286_at	6.24848e-07	1.83218	4.79152e-05	ELMOD3
230921_s_at	1.12077e-06	-1.30311	0.000101119	MAP3K12		215789_s_at	1.03135e-05	1.82881	0.000325682	AJAP1
217973_at	4.56435e-07	1.30302	5.59543e-05	DCXR		222603_at	2.31184e-05	1.82799	0.000559786	ERMP1
243332_at	4.8307e-05	1.30245	0.00121155	RP11-124L9.5		230719_at	7.08138e-05	1.82783	0.00120766	ING3
237266_at	2.52504e-07	-1.30235	3.80321e-05	KCNIP2-AS1		228606_at	7.68052e-06	1.8263	0.000264275	TCTEX1D2
1552409_a_at	2.29468e-09	-1.30235	1.93018e-06	ODF4		235763_at	0.00413443	1.82623	0.0209986	SLC44A5
235217_at	9.57542e-05	1.30134	0.00196869	LINC01004		233827_s_at	7.03628e-06	1.82621	0.000248121	SUPT16H
1555062_s_at	0.000136731	1.3002	0.00249193	GTPBP3		211214_s_at	6.53851e-06	1.82546	0.000235658	DAPK1
219529_at	0.000110929	-1.30013	0.00215838	CLIC3		202782_s_at	1.58281e-05	1.82508	0.000435531	INPP5K
1555976_s_at	0.000310731	1.3001	0.00433534	MYL12A		1555781_at	4.65283e-05	1.82428	0.000908431	PQLC2
227237_x_at	2.05764e-06	1.29978	0.000148028	ATAD3B		221628_s_at	2.20586e-06	1.82333	0.000112191	GLYR1
1556127_at	5.40895e-05	1.29951	0.00131613	DIP2A		201744_s_at	0.00420493	-1.82329	0.0212463	LUM
202275_at	0.000263653	1.2994	0.0038918	G6PD		229942_at	1.80235e-08	-1.82177	4.73768e-06	BNC2
221408_x_at	1.69522e-10	-1.29928	4.02984e-07	PCDHB12		204346_s_at	1.81126e-05	1.82098	0.000476369	RASSF1
204941_s_at	0.000646535	-1.29904	0.00717316	ALDH3B2		231875_at	3.28827e-05	1.82083	0.000712242	KIF21A
225896_at	1.171e-07	1.29881	2.33665e-05	MPRIP		203576_at	5.31564e-07	1.81871	4.35731e-05	BCAT2
205208_at	3.2271e-05	1.29809	0.000915155	ALDH1L1		1555677_s_at	3.07709e-05	1.81784	0.000678113	SMC1A
209918_at	1.98709e-05	1.29806	0.000658429	GGTLC2		210961_s_at	9.52458e-06	-1.8177	0.000306051	ADRA1D
1552879_a_at	6.75978e-06	-1.29742	0.000319439	ATOH7		232274_at	1.03241e-06	1.81705	6.78305e-05	CCNL2
234396_at	2.51224e-05	-1.29732	0.000774713	TCRAVN1		1560517_s_at	1.4677e-06	-1.81663	8.53978e-05	LOC101928781
221251_x_at	0.000139079	1.2963	0.0025196	INO80B		219168_s_at	0.000156097	1.81601	0.00207604	PRR5
202787_s_at	1.00847e-05	1.29628	0.000417082	MAPKAPK3		205201_at	7.72034e-06	1.81553	0.000265052	GLI3
221527_s_at	0.000517425	1.29515	0.00615473	PARD3		202574_s_at	1.09857e-06	1.81526	7.13355e-05	CSNK1G2
221319_at	1.72188e-05	1.29397	0.000593592	PCDHB8		203352_at	6.41358e-05	1.81478	0.00112862	ORC4
201850_at	0.000560963	1.29365	0.00652151	CAPG		244790_at	0.000142069	1.8133	0.00194094	MTCP1
243744_at	4.88238e-06	-1.29296	0.000255483	FTCDNL1		239130_at	2.79046e-05	1.81294	0.000634908	MIR101-1
205861_at	0.000132348	-1.29249	0.00244303	SPIB		206682_at	2.70649e-07	-1.81229	2.73649e-05	CLEC10A
239233_at	1.70466e-07	1.29247	2.98726e-05	CCDC88A		214146_s_at	0.00785042	-1.81217	0.0333635	PPBP
203038_at	3.43814e-07	1.29157	4.63992e-05	PTPRK		222191_s_at	8.79674e-08	1.81212	1.37418e-05	B4GALT7
244101_at	3.65781e-06	-1.29135	0.000216206	RP11-222K16.1		226225_at	1.79185e-07	1.8111	2.10687e-05	MCC
216325_x_at	8.40614e-06	-1.29128	0.000368157	RTEL1		229829_at	2.0435e-05	1.81086	0.000512045	LINC00526
223917_s_at	1.55651e-05	1.29079	0.000559854	SLC39A3		201707_at	7.31507e-06	1.81031	0.000255723	PEX19
218216_x_at	2.61922e-09	1.29078	1.98836e-06	ARL6IP4		203665_at	0.00702656	-1.80967	0.0307709	HMOX1
229045_at	6.54031e-06	-1.29062	0.000311763	SNX20		226367_at	3.16263e-05	1.80776	0.000692498	KDM5A
203725_at	2.66555e-05	1.28972	0.000804578	GADD45A		239142_at	2.96053e-05	1.80723	0.000659873	RFESD
205569_at	5.3238e-07	1.28931	6.2765e-05	LAMP3		241347_at	4.77304e-05	1.80635	0.000923773	RNF213
1559097_at	6.90317e-06	1.28821	0.000323376	C14orf64		1569973_at	1.86049e-05	1.80629	0.000483702	BC015774
1562724_at	3.30639e-06	1.28818	0.000202717	LOC286114		203099_s_at	2.04663e-07	1.8048	2.29773e-05	CDYL
1555550_at	1.17075e-06	-1.28773	0.000103551	ZACN		200720_s_at	2.19375e-06	1.80454	0.000112041	ACTR1A
217507_at	1.35641e-05	-1.28762	0.000507956	SLC11A1		1556103_at	0.000171442	1.80204	0.00221598	RP11-480A16.1
1570051_at	7.10556e-06	-1.28717	0.000329513	RNF144A		1558950_at	1.6307e-06	-1.80176	9.10708e-05	RP11-63D14.1
223639_s_at	0.000539727	1.28685	0.00634578	ZNRD1		217785_s_at	0.000341731	1.80124	0.00358003	YKT6
227370_at	6.12621e-06	1.28668	0.000298023	FAM171B		227952_at	0.00024141	-1.80028	0.00280891	ZNF595
232095_at	0.000881122	1.28609	0.00886065	SRGAP2B		212274_at	2.08387e-08	1.79973	5.22354e-06	LPIN1
1557836_at	4.413e-05	-1.28541	0.00114135	ELMOD2		236644_at	0.0014944	1.79758	0.0101398	RNF180
210961_s_at	8.15819e-07	-1.28506	8.09244e-05	ADRA1D		1553335_x_at	4.6945e-07	-1.79731	3.98914e-05	LOC285696
216921_s_at	3.24788e-05	-1.28463	0.000919617	KRT35		209223_at	2.59761e-05	1.79691	0.000605907	NDUFA2
1555247_a_at	7.40306e-05	1.28428	0.00164805	RAPGEF6		1564198_a_at	0.000344918	-1.79679	0.00359756	C10orf90
230080_at	0.000163527	1.28362	0.00280984	HOXA-AS2		243264_s_at	0.000299685	1.79535	0.00326791	C8orf44
202779_s_at	3.27378e-07	1.28287	4.45258e-05	UBE2S		244115_at	2.88964e-05	1.79407	0.000649554	FAM126A
237885_at	0.00093771	-1.28282	0.00928791	SOX21-AS1		202359_s_at	1.22089e-07	1.7939	1.68141e-05	SNX19
230095_at	9.73919e-07	-1.28222	9.2286e-05	GLRX3		201137_s_at	0.00385911	-1.79374	0.0200093	HLA-DPB1
1555688_s_at	3.95878e-06	-1.28184	0.000227121	SLA2		229123_at	2.3574e-05	1.7924	0.000567551	ZNF224
202818_s_at	3.69065e-05	1.28169	0.00100441	TCEB3		213223_at	2.55479e-07	1.79169	2.62069e-05	MIR6805
207332_s_at	5.33804e-07	1.2814	6.2765e-05	TFRC		223119_s_at	4.14637e-05	1.78975	0.000839952	USP47
217610_at	1.90177e-05	1.28108	0.000637739	SPDYE2		209482_at	0.00147066	1.78954	0.0100385	POP7
224612_s_at	1.34002e-05	1.28065	0.000503198	DNAJC5		203228_at	0.000164641	1.7893	0.00215817	PAFAH1B3
226591_at	0.000111869	1.28056	0.00217049	PWAR6		213624_at	0.00056463	-1.7892	0.00508596	SMPDL3A
206655_s_at	0.000252823	-1.27974	0.00377013	GP1BB		234801_s_at	1.27465e-07	1.78869	1.73794e-05	ACSS1
220808_at	3.03465e-05	-1.27962	0.000877178	THEG		233573_s_at	1.00826e-06	1.7885	6.64175e-05	WDR6
229123_at	1.81655e-05	1.27865	0.000618046	ZNF224		243744_at	2.99352e-06	-1.78736	0.000138587	FTCDNL1
206500_s_at	0.00146812	1.27834	0.0126249	MIS18BP1		237406_at	2.05511e-06	-1.78702	0.000107031	NEK6
243912_x_at	2.52904e-09	-1.27832	1.98836e-06	APOBEC3F		205691_at	0.000103142	1.7864	0.00155998	SYNGR3
202782_s_at	2.07068e-05	1.27789	0.000676653	INPP5K		208437_at	2.46072e-07	1.78433	2.58054e-05	CLCN1
216486_x_at	0.000161839	1.27769	0.00279175	ZNF79		233750_s_at	5.67751e-05	1.78432	0.00103784	TRMT1L
1557823_s_at	0.000183117	1.27729	0.00303592	LOC401134		228374_at	0.000183514	1.78389	0.00231992	R3HCC1L
243674_at	2.46771e-06	-1.27702	0.000166571	LOC102723678		220420_at	2.42734e-08	-1.78379	5.7954e-06	LMAN1L
210370_s_at	0.00535531	1.27643	0.0308797	LY9		223585_x_at	3.06277e-05	1.78315	0.000675826	KBTBD2
226328_at	9.81293e-05	1.27635	0.00199822	KLF16		205537_s_at	7.17183e-08	-1.78207	1.17941e-05	VAV2
203234_at	0.000639066	1.27607	0.00712789	UPP1		224612_s_at	3.89629e-06	1.78201	0.000165566	DNAJC5
222628_s_at	0.000170904	1.27592	0.00289473	REV1		226090_x_at	1.05075e-06	1.78187	6.87195e-05	RABL3
238105_x_at	0.00171076	1.27494	0.0140194	WNT7B		217849_s_at	1.98642e-05	1.78126	0.000504447	CDC42BPB
213665_at	4.51938e-06	-1.27465	0.000245136	SOX4		201618_x_at	6.63893e-05	1.78007	0.00115534	GPAA1
244391_at	2.66647e-05	1.27417	0.000804578	TSEN2		238043_at	6.09194e-05	1.77948	0.00108956	ARID1B
214655_at	0.000730222	-1.27241	0.00781419	GPR6		234771_at	1.47266e-06	-1.77934	8.54755e-05	DKFZp547J222
238130_at	8.93827e-05	1.27189	0.00187673	NFATC2IP		205259_at	1.26173e-05	1.77882	0.000376762	NR3C2
214674_at	0.00014793	1.27056	0.0026277	USP19		207981_s_at	2.66198e-06	1.77882	0.000127558	ESRRG
206179_s_at	9.26089e-06	1.26994	0.000393732	TPPP		223415_at	6.0106e-07	1.77683	4.6849e-05	RPP25
1558611_at	1.60532e-06	-1.26738	0.000125387	CRHR1-IT1		244350_at	7.52704e-05	-1.7762	0.00125431	MYO10
1559893_at	0.00024375	1.26712	0.00366732	GPATCH11		243975_at	4.02605e-07	-1.77514	3.60859e-05	AC099684.1
243021_at	1.60635e-05	-1.26697	0.00057142	LOC102724312		218857_s_at	7.45637e-05	1.77467	0.00124748	ASRGL1
211253_x_at	6.9244e-09	-1.26684	3.71168e-06	PYY		236052_at	2.30507e-05	-1.77364	0.000559138	TRNP1
203482_at	1.61102e-05	1.26465	0.000571964	FAM178A		235998_at	9.55655e-08	-1.77304	1.43487e-05	RHPN1
204918_s_at	1.32202e-07	1.26446	2.55403e-05	MLLT3		202852_s_at	6.25724e-06	1.77269	0.000229098	AAGAB
233145_at	3.0862e-07	-1.26446	4.33774e-05	CSMD2		218280_x_at	6.42791e-05	1.772	0.00112972	HIST2H2AA3
1564000_at	1.90327e-05	-1.26433	0.000637739	ANKRD31		228375_at	7.56349e-05	1.77112	0.00125914	IGSF11
210701_at	0.000238667	1.26362	0.00360672	CFDP1		218908_at	1.11802e-07	1.77078	1.59187e-05	ASPSCR1
228956_at	9.63776e-07	1.26196	9.19624e-05	UGT8		235551_at	0.000142855	1.77064	0.00194875	AX747730
1569938_at	0.000555234	-1.26192	0.0064716	SIRT5		202180_s_at	5.0825e-05	1.77044	0.000964881	MVP
215041_s_at	6.15278e-07	-1.26186	6.86537e-05	DOCK9		204054_at	5.98795e-06	1.76973	0.000223323	PTEN
200720_s_at	1.31782e-06	1.2614	0.000111191	ACTR1A		212439_at	5.7609e-07	1.76932	4.5915e-05	IP6K1
224488_s_at	1.68732e-05	-1.26112	0.000585842	SPON1		221061_at	1.83872e-06	-1.76836	9.97344e-05	PKD2L1
228082_at	6.91312e-07	-1.2605	7.37788e-05	CLMP		202326_at	0.00303079	1.76771	0.0168523	EHMT2
213445_at	0.000344764	1.26038	0.00464171	ZC3H3		235564_at	8.01672e-05	1.76717	0.00130918	ZNF117
232093_at	2.26795e-08	1.25986	8.67134e-06	SPACA6P		223171_at	1.99964e-05	1.76671	0.000506324	DYM
236884_at	9.90472e-06	-1.25963	0.000412131	RIMKLA		220016_at	3.55085e-05	1.76574	0.0007522	AHNAK
203397_s_at	2.27813e-07	1.25941	3.53854e-05	GALNT3		224078_at	0.000182749	1.7654	0.00231506	HIATL2
218061_at	1.70515e-08	1.25882	7.11394e-06	MEA1		202257_s_at	2.8783e-06	1.76487	0.000135166	CD2BP2
1559459_at	1.24543e-05	1.25871	0.000480887	LOC613266		206473_at	6.1074e-06	1.7645	0.000226388	MBTPS2
244834_at	0.000388522	1.25779	0.00505171	RSG1		1569183_a_at	0.00785634	1.76406	0.0333783	CHM
209208_at	0.000217171	-1.25741	0.00339536	MPDU1		229624_at	6.24209e-05	1.76221	0.00110735	OPA3
221584_s_at	4.93698e-06	-1.25713	0.000256587	KCNMA1		1561132_at	1.57661e-06	-1.76185	8.89588e-05	DHX35
210615_at	6.27574e-05	-1.2562	0.00146143	NRP1		207650_x_at	0.000125725	-1.76079	0.00177806	PTGER1
1558447_at	0.000162708	-1.2559	0.00280102	BC032415		1555852_at	7.01624e-11	1.76041	1.37005e-07	PSMB8-AS1
209062_x_at	0.00477346	1.25509	0.0285022	NCOA3		1559925_s_at	1.81878e-05	-1.75805	0.00047694	LOC102723757
222571_at	0.000287961	1.2547	0.00411509	ST6GALNAC6		235292_at	3.36059e-05	1.7577	0.000722534	FLJ32255
1564240_at	2.84181e-05	1.25407	0.000839417	LOC100130856		223917_s_at	3.1013e-06	1.75744	0.00014221	SLC39A3
1564069_at	9.61894e-07	-1.25399	9.19433e-05	HOTTIP		202111_at	1.37197e-06	1.75717	8.17129e-05	SLC4A2
239208_s_at	1.11076e-06	1.25366	0.000100714	YBEY		206420_at	0.00116073	-1.75702	0.00848888	IGSF6
244115_at	0.000115924	1.2535	0.00222832	FAM126A		211084_x_at	0.000750956	1.75674	0.00619767	PRKD3
1554413_s_at	9.7025e-05	-1.25004	0.00198386	SNX29P1		227798_at	0.000676379	1.75625	0.00576567	SMAD1
218726_at	3.82104e-05	-1.24969	0.00103117	HJURP		1553746_a_at	2.01842e-05	1.75624	0.000508212	OTOGL
227252_at	0.000436219	1.2492	0.00547025	LRP10		209279_s_at	0.000121033	1.75559	0.00173596	NSDHL
235482_at	4.31875e-06	1.24851	0.000238754	PCBP1-AS1		224488_s_at	1.62949e-05	-1.75538	0.000443024	SPON1
222054_at	6.49027e-05	1.24794	0.00149602	PPIEL		211538_s_at	9.30121e-06	1.7542	0.000302705	HSPA2
206465_at	6.68985e-05	1.24787	0.00152913	ACSBG1		233298_at	0.000296128	-1.75335	0.00324205	CCDC169
202421_at	6.82517e-07	-1.24755	7.31698e-05	IGSF3		217032_at	1.2898e-06	1.75333	7.85978e-05	FOXD4
204773_at	0.000121818	1.24731	0.00230225	IL11RA		1557208_at	3.59834e-06	-1.75322	0.00015689	PROSER2-AS1
207232_s_at	7.06507e-05	1.24717	0.00159029	DZIP3		212142_at	6.20841e-05	1.75229	0.00110353	MCM4
215072_x_at	0.000167148	-1.24715	0.0028532	EDRF1		1553216_at	0.000144618	1.75213	0.00196292	ZNF41
227180_at	0.00351345	1.24619	0.0230085	ELOVL7		1555972_s_at	0.000356897	1.74935	0.00368107	FBXO28
228272_at	3.60497e-06	1.24598	0.000214241	DNLZ		206589_at	1.26798e-05	1.74896	0.000377686	GFI1
221856_s_at	6.08468e-06	1.24559	0.000297036	FAM63A		230696_at	4.00552e-08	1.74832	8.21947e-06	LOC100289092
231684_at	9.01904e-05	-1.24555	0.00188716	ANGPTL3		217973_at	1.72443e-06	1.74771	9.50436e-05	DCXR
203826_s_at	0.000974936	1.24424	0.0095264	PITPNM1		214258_x_at	8.68604e-06	1.74722	0.000287649	KAT5
204054_at	8.73613e-06	1.24321	0.000379086	PTEN		202873_at	6.92228e-07	1.74689	5.15635e-05	ATP6V1C1
203453_at	1.11526e-06	-1.24243	0.000100788	SCNN1A		230177_at	1.30412e-06	1.74648	7.87875e-05	GTF2H2
227301_at	0.000501759	1.24059	0.00603071	CCT6P1		219760_at	0.000148623	1.7457	0.00200115	LIN7B
212738_at	4.26312e-05	1.24053	0.00111152	ARHGAP19		218408_at	1.05452e-05	1.74181	0.000330083	TIMM10
204080_at	6.00885e-08	1.24049	1.58712e-05	TOE1		218890_x_at	0.00056289	1.74171	0.00507593	MRPL35
1558390_at	0.000204132	-1.23983	0.00326821	ZNF599		1560851_at	0.000625519	-1.74136	0.00546243	LINC00619
226793_at	1.02615e-06	1.23977	9.54164e-05	LINC00294		236616_at	7.80362e-07	1.74102	5.52638e-05	PSD4
217403_s_at	0.00262195	1.23967	0.0188254	ZNF227		210971_s_at	2.61747e-06	1.74054	0.000126199	ARNTL
206682_at	1.77489e-05	-1.23932	0.000606513	CLEC10A		235638_at	4.46019e-08	1.73974	8.80364e-06	RASSF6
206436_at	0.000165288	1.23909	0.00283118	MPPED1		223989_s_at	0.000138479	1.73874	0.0019057	REXO2
234774_at	0.000102645	1.23872	0.00205723	R3HDML		1553061_at	1.10113e-07	-1.73769	1.5784e-05	OR6W1P
1570049_at	1.66188e-05	-1.23831	0.00058134	LINC00910		202948_at	0.000213481	-1.73749	0.00259092	IL1R1
211745_x_at	0.00811393	1.23815	0.0413542	HBA1		221422_s_at	1.34563e-05	1.73717	0.000392967	MIR600
221711_s_at	0.000159209	1.23662	0.00276341	BABAM1		228847_at	5.38886e-06	1.73614	0.000207352	EXOC3
229002_at	8.57554e-06	-1.23658	0.000373302	FAM69B		1556601_a_at	6.68275e-05	-1.73601	0.00116104	SPATA13
204793_at	1.81332e-06	1.23617	0.000135442	GPRASP1		207539_s_at	1.23884e-05	-1.73588	0.000371267	IL4
211659_at	8.49567e-07	-1.2356	8.3095e-05	GPR135		232309_at	6.30686e-08	1.73525	1.09123e-05	LOC202181
1553041_at	3.13214e-07	-1.23557	4.34551e-05	HTR3C		225608_at	1.45675e-09	1.73489	9.48191e-07	LOC101929304
213534_s_at	2.2733e-05	-1.23525	0.000721791	PASK		235532_at	3.8557e-05	1.73425	0.00079449	RP11-226L15.5
223056_s_at	0.000104636	1.23392	0.00207945	XPO5		227502_at	0.000196857	1.73325	0.0024457	KIAA1147
205964_at	0.00453443	1.23353	0.0275101	ZNF426		202344_at	3.75779e-05	1.73181	0.000781504	HSF1
207394_at	0.00135082	1.23324	0.0118821	ZNF137P		228839_s_at	0.000788097	1.73179	0.0064226	LOC439994
204763_s_at	9.28849e-06	-1.23305	0.000394292	GNAO1		1561304_a_at	1.27138e-05	-1.73142	0.000377686	LOC100422781
228988_at	1.18631e-07	1.23262	2.35526e-05	ZNF711		218481_at	5.99901e-07	1.73032	4.6849e-05	EXOSC5
205207_at	0.000789149	1.23253	0.00821529	IL6		231887_s_at	7.17895e-07	1.73011	5.26478e-05	PALD1
208259_x_at	2.03179e-05	1.23231	0.000667195	IFNA7		1552456_a_at	3.19434e-05	-1.72993	0.000697765	MBD3L2
231086_at	0.000149126	1.23223	0.00264208	AB488780		1558390_at	5.64794e-05	-1.72837	0.00103486	ZNF599
237320_at	2.16571e-06	1.23215	0.000153263	FAM71F2		218400_at	0.000262459	1.7277	0.00298336	OAS3
222519_s_at	5.60974e-07	1.23173	6.47238e-05	IFT57		211700_s_at	2.48431e-06	-1.72769	0.000121711	TRO
1553061_at	3.25106e-06	-1.2316	0.000200397	OR6W1P		215220_s_at	2.42959e-05	1.72759	0.000578561	TPR
213308_at	0.000329158	1.23155	0.00450255	SHANK2		241440_at	5.11187e-05	-1.72695	0.000967434	LOC440982
228790_at	4.39325e-07	-1.23033	5.48404e-05	FAM110B		1560665_at	0.000232804	-1.72654	0.002745	SCPEP1
210745_at	7.98865e-09	-1.23031	4.15238e-06	ONECUT1		215188_at	2.51923e-05	-1.72608	0.000592425	STK24
209156_s_at	0.000338535	1.23027	0.00458213	COL6A2		241528_at	2.98983e-06	-1.72591	0.000138587	MAPK15
1558420_at	1.5147e-05	-1.23009	0.000550275	C14orf180		222238_s_at	1.31406e-05	1.72573	0.000385855	POLM
210506_at	0.00102462	-1.22923	0.00986116	FUT7		227109_at	4.45823e-06	1.72306	0.000182998	CYP2R1
233326_at	0.000111042	1.22869	0.00215904	CCDC39		221711_s_at	0.000212744	1.72283	0.00258311	BABAM1
201189_s_at	2.88878e-07	1.22865	4.1371e-05	ITPR3		212529_at	3.01815e-08	1.72268	6.7354e-06	LSM12
219656_at	0.000136692	-1.22787	0.00249193	PCDH12		201764_at	3.45618e-05	1.72267	0.00073844	TMEM106C
213035_at	1.16312e-06	1.22759	0.000103069	ANKRD28		235401_s_at	6.6011e-05	1.72247	0.00115088	FCRLA
203122_at	3.1661e-05	1.22758	0.000903007	TRAPPC12		203347_s_at	0.000562553	1.72239	0.00507543	MTF2
1558540_s_at	0.000525942	1.22543	0.00622691	SLC2A11		1570080_at	4.20324e-06	-1.72083	0.000175832	HIPK1-AS1
209306_s_at	2.97808e-05	-1.22497	0.000867482	SWAP70		66053_at	0.000100605	1.72029	0.00152769	HNRNPUL2
222603_at	1.62304e-05	1.22494	0.000574532	ERMP1		205959_at	0.000250976	-1.71961	0.00288886	MMP13
232646_at	2.55421e-05	1.22489	0.00078236	TTC17		220488_s_at	5.7704e-05	1.71924	0.00104991	BCAS3
218244_at	4.5285e-05	1.22226	0.00116133	NOL8		206655_s_at	0.000625819	-1.71887	0.00546418	GP1BB
236274_at	6.44513e-05	1.22099	0.00148812	EIF3B		206793_at	3.43601e-06	-1.71883	0.00015224	PNMT
226586_at	0.000515702	1.21969	0.00614262	ANKS6		228037_at	0.000215647	1.71842	0.00261117	RARA-AS1
202986_at	0.00110466	1.21903	0.0103669	ARNT2		229870_at	0.000593544	1.71791	0.00527517	LOC644656
1557535_at	3.75832e-05	-1.21803	0.00101845	PALLD		224982_at	1.32479e-05	1.7176	0.000387949	AKT1S1
1555349_a_at	0.000104582	-1.21802	0.00207945	ITGB2		1553319_at	6.58636e-05	-1.71697	0.0011503	OXGR1
218408_at	7.55267e-05	1.21772	0.00167092	TIMM10		206550_s_at	5.87273e-05	1.71674	0.00106251	NUP155
237403_at	3.16431e-05	-1.21718	0.000903007	GFI1B		217399_s_at	1.38756e-05	1.7163	0.000401826	FOXO3
240056_at	4.77445e-05	-1.21709	0.00120067	NSMAF		222921_s_at	5.50831e-06	1.71602	0.000210606	HEY2
243272_at	5.98008e-06	-1.21661	0.000294756	LOC101593348		1565657_at	0.00202341	1.71599	0.0125347	CMTM6
203046_s_at	7.89181e-07	1.216	7.92555e-05	TIMELESS		217439_at	3.7025e-05	-1.71523	0.000775249	LOC101928278
1556392_a_at	0.000583124	1.21542	0.00667972	CTD-2373J6.1		220998_s_at	1.66908e-07	1.71351	2.00199e-05	UNC93B1
201618_x_at	8.6622e-05	1.21518	0.00183426	GPAA1		208851_s_at	1.59877e-05	-1.71291	0.000438598	THY1
236193_at	0.00184245	1.21507	0.0147597	HIST1H2BC		207368_at	8.04471e-07	-1.71181	5.65584e-05	HTR1D
205537_s_at	1.2219e-06	-1.21465	0.000106551	VAV2		222848_at	0.00233464	1.71157	0.0139079	CENPK
238498_at	0.00111426	1.21415	0.0104176	RP3-406A7.7		228663_x_at	0.000185684	1.71151	0.00234139	FIZ1
227235_at	0.00391019	1.21374	0.0248044	GUCY1A3		214890_s_at	0.00355345	1.71124	0.0188534	FAM149A
219587_at	0.000145318	1.21362	0.00259734	TTC12		207502_at	1.42321e-06	-1.71061	8.36709e-05	GUCA2B
235317_at	0.000287963	1.21312	0.00411509	LOC284454		1563827_at	0.000529645	-1.7104	0.00488239	LOC158434
222469_s_at	0.000210043	1.2127	0.00333065	TOLLIP		1552755_at	1.98077e-05	1.71014	0.000503715	C9orf66
212146_at	1.45114e-05	1.21165	0.000534644	PLEKHM2		230366_at	5.9781e-05	1.70954	0.00107615	LINC01431
230443_at	0.000935756	1.2114	0.0092736	NHP2L1		213156_at	5.11985e-08	1.70938	9.48908e-06	ZBTB20
230326_s_at	1.54125e-05	1.21138	0.000555857	C11orf73		240430_at	1.56456e-07	1.70925	1.93863e-05	KCMF1
217032_at	5.80454e-05	1.21122	0.00138687	FOXD4		202808_at	2.51747e-05	1.70841	0.000592267	WBP1L
221345_at	1.23578e-07	-1.21103	2.42173e-05	FFAR2		216706_x_at	7.92824e-06	-1.70834	0.000269407	IGHD3-16
222672_at	3.59321e-05	1.21009	0.000986591	LYRM4		212068_s_at	8.47585e-06	1.70621	0.000282399	PRRC2B
220521_s_at	1.16044e-05	1.2097	0.000457748	ATG16L1		1553391_at	2.50872e-05	-1.70567	0.000591479	CXorf58
208605_s_at	0.000169759	-1.20937	0.00288162	NTRK1		230341_x_at	1.17491e-05	1.70506	0.000357076	ADAMTS10
230685_at	9.12718e-05	1.20915	0.00190396	LINC01184		201639_s_at	0.000231261	1.70444	0.00273328	CPSF1
214258_x_at	8.55888e-05	1.20854	0.00182014	KAT5		204086_at	0.00014178	1.70339	0.00193795	PRAME
206701_x_at	0.00747299	1.20789	0.0389797	EDNRB		210674_s_at	5.70787e-05	-1.70236	0.0010413	PCDHA1
236973_at	0.00307773	1.20739	0.02099	LOC100131662		219203_at	7.09497e-05	1.70171	0.00120922	EMC9
207622_s_at	5.66059e-05	1.20729	0.0013612	ABCF2		238449_at	0.00010377	1.70132	0.00156643	LOC440354
236871_s_at	6.94695e-06	-1.20704	0.000324637	IQCF3		1565829_at	5.0488e-05	1.70052	0.000959817	KIAA1731
202772_at	2.32958e-07	1.20614	3.60029e-05	HMGCL		242776_at	1.5208e-05	1.70037	0.000425102	ZCCHC6
234729_at	6.94082e-05	-1.20609	0.00156944	PHKG1		215443_at	5.40096e-05	1.7	0.00100544	TSHR
241912_at	8.03739e-06	1.20606	0.000356692	ZNF814		36612_at	9.43251e-05	1.69955	0.00146167	FAM168A
229836_s_at	2.59065e-06	-1.20603	0.000171898	NUDT4		202197_at	0.000325605	1.69939	0.00346924	MTMR3
1553599_a_at	0.00496822	1.20599	0.029306	SYCP3		208519_x_at	2.98243e-07	1.69667	2.91187e-05	GNRH2
203229_s_at	2.65651e-08	1.20515	9.37061e-06	CLK2		218587_s_at	0.000328789	1.69652	0.00349398	POGLUT1
1553292_s_at	9.99852e-07	1.20432	9.37683e-05	SGK494		1553349_at	0.00055938	1.6965	0.00505773	ARID2
1553145_at	2.58996e-05	1.20381	0.00079077	TAPT1-AS1		225444_at	1.42104e-06	1.69512	8.36331e-05	UBN2
1557488_at	0.00142074	1.20303	0.0123144	CBX3P2		235409_at	7.11009e-07	1.6946	5.24621e-05	MGA
239221_at	0.000826407	-1.20247	0.00846297	GPR123		219101_x_at	3.1997e-06	1.69439	0.000145544	ABHD8
218368_s_at	1.27893e-05	1.20192	0.000487964	TNFRSF12A		205585_at	1.2143e-06	1.69414	7.60409e-05	ETV6
207182_at	0.000168986	-1.20171	0.0028756	GABRA6		201702_s_at	1.68835e-05	1.69346	0.00045408	PPP1R10
1569330_at	6.7446e-06	-1.20135	0.000319274	STX18-AS1		229164_s_at	5.13116e-06	1.69319	0.000200247	ABTB1
1552960_at	2.42507e-05	-1.20099	0.000755503	LRRC15		222554_s_at	1.30041e-09	1.69272	8.99951e-07	NOL6
208710_s_at	0.00145715	1.20083	0.0125425	AP3D1		212621_at	0.000277089	1.6923	0.00310011	TMEM194A
228649_at	4.53876e-08	-1.20058	1.31854e-05	NOTUM		213551_x_at	2.65506e-06	1.69218	0.000127338	PCGF2
232175_at	0.000124684	1.19977	0.00233824	ARF1		212424_at	9.15258e-10	1.69216	7.14882e-07	PDCD11
223986_x_at	0.00151644	1.19954	0.0129125	DMRT2		213389_at	1.95444e-05	1.69198	0.000498643	ZNF592
215429_s_at	0.00389692	1.19936	0.0247576	ZNF428		234701_at	2.59158e-05	1.69197	0.000605275	ANKRD11
202852_s_at	6.8695e-05	1.19765	0.00155653	AAGAB		211253_x_at	1.29106e-09	-1.69116	8.99951e-07	PYY
204122_at	1.27022e-05	-1.19757	0.000486681	TYROBP		210904_s_at	2.75575e-05	1.69094	0.000629862	IL13RA1
220120_s_at	0.00238438	1.19735	0.0176505	EPB41L4A		203725_at	5.8176e-05	1.68911	0.00105542	GADD45A
232017_at	1.62543e-05	-1.19734	0.00057484	TJP2		227493_s_at	4.58741e-07	1.689	3.94366e-05	KIAA1143
212103_at	0.00121029	1.19713	0.0110086	KPNA6		1558692_at	0.00012591	1.68768	0.00177976	C1orf85
208038_at	7.31061e-06	-1.19698	0.000335044	IL1RL2		1555457_at	0.000550382	-1.68668	0.00500451	BRINP1
215643_at	8.8315e-05	1.19648	0.00185906	SEMA3D		242429_at	8.76942e-05	1.68649	0.00139078	ZNF567
210653_s_at	0.00422508	1.19638	0.0262402	BCKDHB		215068_s_at	0.000625259	1.68627	0.0054619	FBXL18
207959_s_at	0.000271193	-1.19601	0.00395842	DNAH9		215293_s_at	7.38922e-07	1.68552	5.34564e-05	PGAP2
231741_at	2.54602e-06	-1.19508	0.000170384	S1PR3		204483_at	3.63324e-05	1.68506	0.000764802	ENO3
207491_at	1.47801e-05	-1.19499	0.000540535	MOGAT2		204693_at	3.73422e-06	-1.6849	0.000161398	CDC42EP1
222504_s_at	0.00235467	1.19431	0.0175302	EMC8		228790_at	1.37936e-06	-1.68434	8.18854e-05	FAM110B
1559925_s_at	0.000120849	-1.19424	0.00229123	LOC102723757		243793_at	7.5274e-07	-1.68428	5.40106e-05	AHDC1
207091_at	0.000171402	1.19414	0.00290047	P2RX7		203374_s_at	9.29722e-06	1.68358	0.000302705	TPP2
236348_at	0.000280302	-1.19317	0.00404474	TMEM176B		242705_x_at	0.00049389	1.68354	0.00464216	LRPAP1
1553575_at	0.000193645	1.19297	0.00315575	ND6		204421_s_at	4.88711e-05	1.68334	0.000939201	FGF2
221538_s_at	0.00506833	1.19293	0.0297138	PLXNA1		205220_at	0.00758902	-1.68278	0.0325256	HCAR3
1554579_a_at	2.73998e-05	-1.19288	0.000818626	MYO18B		201189_s_at	3.45824e-06	1.68137	0.000153101	ITPR3
204681_s_at	0.000383143	1.19201	0.00500087	RAPGEF5		214272_at	0.00036456	1.68114	0.00373544	CYLD
233866_at	3.67957e-05	1.19089	0.00100289	KLHL5		220788_s_at	0.000106127	1.68105	0.00159081	IRF9
217782_s_at	1.10605e-05	1.19082	0.000444657	GPS1		230047_at	5.46183e-05	1.67998	0.00101332	ARHGAP42
204960_at	0.00413697	1.19058	0.0258295	PTPRCAP		217963_s_at	9.92066e-06	-1.67973	0.000316091	NGFRAP1
202839_s_at	6.37718e-07	1.18886	7.02969e-05	NDUFB7		201815_s_at	6.97376e-06	1.67956	0.000246799	TBC1D5
227402_s_at	0.00228709	1.18874	0.0171885	UTP23		1569760_at	0.000220016	-1.67881	0.00264673	LRRC37A7P
217382_at	3.43925e-05	1.18865	0.000956464	CLIC1P1		1561021_at	0.00244996	-1.67602	0.0144096	RP11-96H17.1
243818_at	1.41019e-05	-1.1886	0.000523947	SFTA1P		221125_s_at	1.32156e-05	1.67585	0.000387432	KCNMB3
1559489_a_at	2.78304e-06	-1.18832	0.000180287	LINC01366		205462_s_at	5.11079e-05	1.67327	0.000967434	HPCAL1
220720_x_at	0.00058192	1.18816	0.00667098	MZT2B		201521_s_at	4.269e-08	1.67301	8.61282e-06	NCBP2
238878_at	9.95712e-05	-1.18809	0.00201781	ARX		219354_at	2.63409e-07	1.67177	2.67693e-05	KLHL26
215345_x_at	1.89375e-05	-1.18786	0.000635998	AK291611		1554946_at	3.31649e-05	-1.67177	0.000716432	LINC01234
204539_s_at	0.000223466	-1.18764	0.00346047	CELSR1		209917_s_at	5.35263e-05	1.6702	0.000998823	TP53TG1
213147_at	0.000110398	-1.18755	0.00215141	HOXA10		211386_at	0.00158117	1.67006	0.0105286	MGC12488
229829_at	6.02799e-05	1.18653	0.00142226	LINC00526		209252_at	5.58479e-05	1.66998	0.00102845	HARS2
223125_s_at	2.3997e-05	1.18628	0.000751083	C1orf21		216134_at	4.39491e-06	-1.66985	0.000181155	FRMD4B
1553500_at	0.000105599	-1.18625	0.00208811	FBXL21		218717_s_at	0.000837137	1.66971	0.00671318	LEPREL1
230177_at	3.25507e-06	1.18617	0.000200418	GTF2H2		235414_at	0.000695381	1.66863	0.00587816	ZNF383
209161_at	1.90853e-06	1.18605	0.000140254	PRPF4		208283_at	0.000104161	-1.66848	0.00157049	GAGE1
236553_at	9.15785e-06	1.18569	0.000391788	LOC100507520		217559_at	4.83043e-05	1.66839	0.000931911	RPL10L
243881_at	0.000132945	1.18506	0.00245153	SHC3		225896_at	4.56715e-07	1.66704	3.93987e-05	MPRIP
241411_at	0.000388352	-1.18472	0.00505171	RP11-715J22.6		226787_at	8.54822e-05	1.66685	0.00136312	ZNF18
209724_s_at	1.92637e-05	1.18459	0.00064215	ZBTB14		230753_at	0.000409953	1.66685	0.00406349	PATL2
1558502_s_at	0.000418491	1.18459	0.00531498	DNM3		228947_x_at	7.43524e-09	-1.66669	2.57292e-06	TMEM204
200648_s_at	0.00731927	-1.18403	0.0384199	GLUL		220595_at	3.71213e-05	1.66619	0.000775899	PDZRN4
214919_s_at	3.14151e-05	1.18388	0.000899278	ANKHD1		209464_at	4.48721e-05	1.66605	0.000885377	AURKB
239665_at	0.00167509	-1.18353	0.0138355	LOC441179		216935_at	0.000257913	-1.66584	0.00294639	LINC00302
208457_at	1.67497e-06	-1.18315	0.000128661	GABRD		224015_s_at	1.97184e-05	1.66523	0.000502297	MRPS25
217389_s_at	5.87278e-05	1.18285	0.00139789	ATF5		236937_at	0.00037763	1.66516	0.00382492	VPS8
231433_at	7.35127e-05	1.18247	0.00163986	LOC100506929		201920_at	1.14799e-05	1.6645	0.000351239	SLC20A1
206255_at	0.000966582	1.18136	0.00947258	BLK		1557289_s_at	1.90827e-05	-1.66424	0.000490065	GTF2IRD2
222788_s_at	0.00027882	1.1805	0.00404042	RSBN1		232123_at	8.64123e-07	-1.66393	5.95787e-05	MIR4697
206699_x_at	4.40522e-05	1.18005	0.00113987	NPAS1		203669_s_at	3.84232e-06	1.66332	0.000164638	DGAT1
243651_at	0.000133968	1.17996	0.00246192	CPEB3		211893_x_at	1.77513e-09	-1.66214	9.90361e-07	CD6
1559670_at	7.3829e-05	-1.17993	0.0016446	LOC100506489		202818_s_at	9.84215e-08	1.66176	1.45524e-05	TCEB3
237772_at	6.62164e-06	1.17928	0.00031509	AC073283.7		237255_at	7.62708e-06	-1.66168	0.000262601	LINC01272
201920_at	4.15557e-06	1.17886	0.000233032	SLC20A1		227246_at	3.30923e-06	1.66158	0.000148915	PLRG1
223452_s_at	0.000650768	1.17869	0.00720987	ATL3		235478_at	0.00282928	1.66139	0.0160003	DCLRE1C
207598_x_at	1.35385e-09	1.17867	1.44088e-06	XRCC2		240707_at	0.000415824	-1.66121	0.00409938	CTD-2350J17.1
231908_at	1.22602e-06	-1.17831	0.000106608	ZDHHC18		1561666_a_at	4.80335e-05	1.6612	0.000927996	PSMG3-AS1
209295_at	1.12628e-07	1.17816	2.304e-05	TNFRSF10B		218489_s_at	4.54473e-06	1.66116	0.000184499	ALAD
1562730_a_at	0.000282856	-1.17799	0.00406444	RP11-893F2.14		227384_s_at	8.93374e-05	1.6601	0.00140764	LOC102725188
230164_at	1.62351e-05	1.17748	0.000574532	ZNF621		207736_s_at	1.25708e-06	-1.65962	7.74868e-05	TNP2
223362_s_at	9.99834e-07	-1.17633	9.37683e-05	2003-09-01		219215_s_at	0.000131215	1.65959	0.0018328	SLC39A4
221939_at	2.59213e-05	1.17549	0.00079077	YIPF2		1558184_s_at	0.000384216	1.65938	0.00387277	ZNF17
1553704_x_at	9.4444e-08	1.17506	2.12258e-05	ZNF791		217557_s_at	2.07763e-05	-1.65931	0.000518696	CPM
209583_s_at	0.000338633	1.17494	0.00458213	CD200		200957_s_at	3.23514e-08	1.65847	7.04705e-06	SSRP1
207280_at	2.277e-05	-1.17451	0.000722129	RNF185-AS1		229589_x_at	1.38939e-06	-1.65768	8.23024e-05	BIVM
241802_x_at	0.000732203	-1.17407	0.00782356	GRM2		228729_at	0.00190101	1.65626	0.0120215	CCNB1
221742_at	0.000116753	1.17367	0.00223667	CELF1		226673_at	0.00013502	1.65609	0.00187175	SH2D3C
207167_at	4.06928e-06	1.17344	0.000230558	CD101		227180_at	0.00401691	1.65608	0.0205795	ELOVL7
238018_at	0.000794375	-1.1733	0.00825555	FAM150B		233148_at	4.52467e-11	-1.65534	1.07559e-07	PODN
1552389_at	0.000120073	-1.17282	0.00228104	ERICH5		1558611_at	6.49575e-06	-1.65448	0.000234875	CRHR1-IT1
241528_at	8.43149e-05	-1.17274	0.00180286	MAPK15		243912_x_at	1.8751e-08	-1.65415	4.88196e-06	APOBEC3F
226613_at	1.77145e-06	1.17271	0.000133592	GATSL3		232491_at	1.4681e-06	-1.65323	8.53978e-05	RP11-1069G10.1
1561759_at	0.000495493	1.17268	0.00597768	LOC645513		220448_at	0.000154681	1.65293	0.00206158	KCNK12
214997_at	6.21459e-05	1.17249	0.00144957	SCAI		204960_at	0.00264206	1.65281	0.0152271	PTPRCAP
1556498_at	0.00035257	1.17196	0.00470854	FAM69A		203245_s_at	2.3237e-05	1.65243	0.000561911	LINC00094
214147_at	1.08366e-05	-1.17179	0.000438557	MROH7		201029_s_at	4.29931e-06	-1.65119	0.000178621	CD99
231912_s_at	5.33088e-06	1.17176	0.000270717	TECPR1		242280_x_at	0.000224421	1.65112	0.00268201	CPEB4
216759_at	4.33854e-05	1.17172	0.00112689	HRASLS2		204122_at	9.48709e-05	-1.65092	0.00146693	TYROBP
1570050_at	0.00193982	-1.17154	0.0153045	BC036311		235317_at	0.000206378	1.65039	0.00252904	LOC284454
210145_at	3.68144e-06	1.17148	0.000217133	PLA2G4A		204119_s_at	1.19883e-06	1.64996	7.56333e-05	ADK
236052_at	4.24752e-05	-1.17136	0.00110851	TRNP1		212693_at	9.75524e-06	1.64917	0.000311811	MDN1
238187_at	0.00127853	-1.17124	0.011429	C2orf57		1558540_s_at	4.48644e-05	1.64749	0.000885377	SLC2A11
232397_at	0.000940615	-1.17116	0.00930489	LOC101927482		1552915_at	0.00022739	-1.64701	0.00270213	IFNL2
237614_at	8.69872e-05	1.17101	0.00183985	LOC285740		237649_at	6.5982e-05	-1.64654	0.00115074	COPS4
1558020_at	1.45939e-05	-1.17098	0.000536066	ERGIC3		201645_at	8.02178e-06	-1.64503	0.000272079	TNC
213089_at	2.48316e-07	1.17083	3.75047e-05	LOC100272216		204080_at	2.99309e-06	1.64477	0.000138587	TOE1
1552648_a_at	0.000109369	1.17032	0.00213792	TNFRSF10A		210250_x_at	6.25929e-05	1.64195	0.00110861	ADSL
1560819_a_at	5.08178e-06	-1.17003	0.00026229	LINC00944		214540_at	0.000745431	1.64169	0.00617055	HIST1H2BO
242293_at	1.27324e-05	1.16991	0.000486813	ING3		205928_at	0.00113007	1.64087	0.00832252	ZNF443
208376_at	0.000202681	-1.16967	0.00325451	CCR4		202803_s_at	0.00236471	-1.64002	0.0140335	ITGB2
218717_s_at	0.00312341	1.16923	0.0212166	LEPREL1		229052_at	1.49437e-07	-1.63965	1.88259e-05	ANKRD23
217196_s_at	2.73112e-05	1.16918	0.000816871	CAMSAP2		237414_at	7.72601e-07	-1.63881	5.48126e-05	F7
206589_at	0.000995574	1.16912	0.00965757	GFI1		216428_x_at	3.5461e-07	-1.63758	3.28615e-05	KIR3DX1
212671_s_at	0.000120536	-1.16802	0.0022883	HLA-DQA1		1558486_at	0.00252255	1.6369	0.0147272	ZNF493
1563978_at	8.82441e-06	-1.16785	0.000381705	LOC728690		230063_at	2.96517e-05	1.63688	0.00066037	ZNF264
201767_s_at	2.70951e-05	1.16734	0.000812184	ELAC2		219129_s_at	3.51351e-06	1.63681	0.000154788	SAP30L
203868_s_at	0.00489792	-1.16707	0.0290247	VCAM1		236596_at	3.58839e-05	1.63613	0.000758682	RP11-1277A3.3
237255_at	9.88334e-05	-1.16569	0.00200658	LINC01272		226555_at	1.09247e-05	1.63518	0.000338889	INO80D
238043_at	0.000250191	1.16547	0.00373545	ARID1B		243873_at	4.70482e-05	-1.63492	0.000915757	LOC101929459
226367_at	2.97405e-05	1.16538	0.00086677	KDM5A		1570534_a_at	3.04224e-05	-1.63465	0.000673419	ZNF483
227976_at	3.01923e-05	-1.16471	0.000875736	SMIM10		227402_s_at	0.000320655	1.63445	0.00342686	UTP23
231785_at	1.32757e-05	-1.16457	0.000499746	CGB7		203340_s_at	5.58389e-05	1.63362	0.00102845	SLC25A12
1553734_at	3.99469e-05	-1.16427	0.00106178	AK7		236754_at	0.00123669	1.63344	0.00887914	PPP1R2
202359_s_at	8.32577e-05	1.16411	0.00178795	SNX19		222034_at	5.9342e-05	1.63315	0.00107152	GNB2L1
231253_at	5.70631e-05	-1.16322	0.00136899	SPPL2C		213938_at	0.00690603	1.63192	0.0304248	ERC2
208614_s_at	0.000405794	1.16313	0.00520939	FLNB		1569741_at	1.50513e-05	-1.63121	0.000421438	LOC101927900
243382_at	5.01683e-08	-1.16312	1.39947e-05	LOC101928647		1567912_s_at	1.81771e-05	1.63085	0.000476887	CT45A1
223446_s_at	0.000263163	1.16297	0.00388877	DTNBP1		1554029_a_at	0.000840512	1.63081	0.00673234	TTC37
208437_at	2.70481e-07	1.16258	3.94361e-05	CLCN1		202007_at	0.0102227	-1.63077	0.0403743	NID1
234092_s_at	2.18746e-06	-1.16245	0.00015379	TM6SF2		208699_x_at	0.000383872	1.63061	0.00387094	TKT
223171_at	0.000144386	1.16234	0.0025866	DYM		219244_s_at	5.08889e-05	1.62965	0.000965088	MRPL46
221354_s_at	0.000506709	-1.16193	0.00607309	MCHR1		229551_x_at	2.07574e-07	1.62921	2.31615e-05	ZNF367
227076_at	7.1533e-07	1.16168	7.51487e-05	NCAPH2		233070_at	0.00123548	1.6278	0.00887764	ZNF197
232708_at	0.00077232	1.16162	0.0081018	GALT		213159_at	0.000180703	1.6267	0.00229775	PCNX
202133_at	0.000608654	1.16158	0.00688561	WWTR1		211990_at	0.00124769	-1.6254	0.00893719	HLA-DPA1
212274_at	7.70491e-06	1.16158	0.000347579	LPIN1		213471_at	4.85592e-05	1.62487	0.00093518	NPHP4
203665_at	0.00468369	-1.16123	0.028113	HMOX1		222847_s_at	1.66577e-07	-1.62461	2.00199e-05	EGLN3
238165_at	3.85295e-05	-1.16077	0.0010362	PDZRN3-AS1		212269_s_at	0.000472046	1.62389	0.00449906	MCM3AP
1561390_at	3.72975e-08	-1.16047	1.16103e-05	FAM41AY1		244183_x_at	0.00565833	1.62387	0.0263854	PCDHB3
226534_at	0.00100052	-1.16034	0.00969055	KITLG		230465_at	1.78467e-06	1.62378	9.76745e-05	HS2ST1
229076_s_at	4.05939e-05	1.16028	0.00107418	TOMM22		1559864_at	8.43303e-08	-1.62365	1.32875e-05	LCN6
234379_at	4.04634e-05	-1.1592	0.00107187	FLT4		221759_at	4.64338e-07	1.62297	3.96063e-05	G6PC3
233398_at	4.49382e-05	-1.1589	0.00115495	RP11-319E16.2		204129_at	2.97794e-07	1.62292	2.91187e-05	BCL9
223770_x_at	2.7047e-06	-1.1579	0.000177954	MRI1		1555269_a_at	7.9056e-05	-1.62274	0.00129734	ANO1
1562457_at	0.000263341	-1.15765	0.00389035	NCKAP5L		204232_at	0.000291906	-1.62264	0.00320674	FCER1G
219246_s_at	0.000492924	1.15759	0.00596051	OGFOD2		1562749_at	6.84119e-06	-1.62261	0.000244472	LOC644090
231851_at	0.000592653	1.15758	0.00674507	RAVER2		217078_s_at	0.00160487	1.62211	0.0106346	CD300A
204787_at	8.51285e-05	-1.15705	0.00181451	VSIG4		202389_s_at	6.23483e-06	1.62114	0.000228785	HTT
239695_at	0.000115471	1.15637	0.00222306	JAK1		205249_at	0.00778533	1.62094	0.0331461	EGR2
211214_s_at	0.00118302	1.15632	0.0108399	DAPK1		221251_x_at	3.09614e-05	1.62067	0.000681762	INO80B
1566135_at	0.00032099	-1.15627	0.00443074	CARHSP1		225104_at	6.61641e-05	1.6206	0.00115222	ZNF598
232122_s_at	0.000155944	1.15555	0.00272288	VEPH1		1559405_a_at	4.77913e-06	-1.62037	0.000190729	TRPV6
213488_at	1.51086e-05	-1.15545	0.000549243	SNED1		231893_at	1.99961e-06	-1.62014	0.000104922	KIAA1755
1560081_at	1.36503e-08	1.15531	6.37105e-06	RAD51-AS1		231365_at	4.9016e-05	-1.61869	0.000940663	HOXA10-AS
229392_s_at	0.000132027	1.15511	0.00244037	PIK3R2		234963_s_at	2.24289e-05	1.61782	0.000548987	FA2H
1554540_at	0.00319979	-1.15477	0.0215986	DNAH14		212019_at	6.99415e-05	1.61765	0.00119914	RSL1D1
206981_at	3.82855e-05	-1.15439	0.00103218	SCN4A		204681_s_at	0.00015803	1.61762	0.00209665	RAPGEF5
223654_s_at	1.98397e-06	-1.15401	0.00014444	CELF4		214919_s_at	7.97094e-05	1.61701	0.00130512	ANKHD1
222848_at	0.00122891	1.1534	0.0111224	CENPK		218938_at	0.00248444	1.61688	0.0145607	FBXL15
209493_at	0.00119275	-1.15247	0.0108943	PDZD2		210815_s_at	0.000742165	1.61604	0.00615096	CALCRL
211384_s_at	6.13094e-05	-1.15236	0.0014372	CASR		1557488_at	0.00527099	1.61594	0.0250101	CBX3P2
1564002_a_at	0.000462996	1.15216	0.005713	AK9		227587_at	1.67731e-05	1.61592	0.000452588	KRI1
217849_s_at	0.000341451	1.15181	0.00460845	CDC42BPB		226147_s_at	0.00346455	-1.61568	0.0185437	PIGR
1562443_at	0.00010787	-1.1517	0.00211663	CLVS2		211619_s_at	1.43677e-05	-1.61542	0.000410641	ALPP
230587_at	0.00404171	1.15048	0.0254088	STGC3		214494_s_at	3.51105e-07	1.61463	3.27074e-05	LOC101930112
223974_at	1.85644e-05	-1.15003	0.000627856	DLGAP1-AS2		201440_at	1.3536e-06	1.61405	8.12161e-05	DDX23
1557432_at	0.000154524	1.14984	0.00270616	RASAL2		205123_s_at	0.000506968	1.61401	0.00473739	MSANTD3-TMEFF1
244647_at	0.00301602	1.1498	0.0206801	WBP11		244823_at	2.80509e-06	1.61336	0.000132557	LOC100129034
40016_g_at	0.00212731	1.14972	0.0163037	MAST4		228140_s_at	2.01309e-05	-1.61305	0.000507449	PPP2R2C
219379_x_at	0.000293242	1.14962	0.00417545	ZNF358		241888_at	0.00137146	1.61241	0.00954368	LOC101930608
239666_at	0.000519774	1.14913	0.00617126	PYGO2		203109_at	1.62162e-05	1.61233	0.000441545	UBE2M
207194_s_at	0.00126978	1.14901	0.0113773	ICAM4		239233_at	4.11212e-05	1.61206	0.000834558	CCDC88A
228684_at	0.000179404	-1.14868	0.00299005	ZNF503		210457_x_at	6.8666e-05	1.61159	0.0011847	HMGA1
238380_s_at	0.000147421	-1.14851	0.00262206	LINC00226		232790_at	4.40064e-05	1.61158	0.000876684	RNASEH1-AS1
223782_s_at	0.000110739	1.14823	0.00215622	TINAG		231130_at	4.18304e-05	1.6082	0.000845166	FKBP7
237536_at	0.00193189	-1.14805	0.0152595	MAPT-AS1		243836_at	6.70735e-06	-1.60736	0.00024016	UNC80
219154_at	9.17343e-06	1.14748	0.000392133	TMEM120B		233059_at	0.000573546	1.60715	0.00514329	KCNJ3
236189_at	2.59165e-05	-1.14717	0.00079077	ANKRD50		213553_x_at	0.00191573	-1.6058	0.0120782	APOC1
240974_at	1.49103e-05	1.1471	0.000543495	LOC100506851		219154_at	7.70671e-07	1.60515	5.47938e-05	TMEM120B
235205_at	7.83231e-05	1.1471	0.00171567	OXR1		206614_at	1.46976e-06	-1.60426	8.53978e-05	GDF5
200940_s_at	1.09889e-06	1.14606	9.98035e-05	RERE		212084_at	7.77449e-06	1.60398	0.000266129	TEX261
226751_at	0.00025565	-1.14574	0.00380478	CNRIP1		1559634_at	0.000528316	-1.60386	0.00487604	CHRM3
1555680_a_at	0.000949771	1.14546	0.00937218	SMOX		222483_at	0.000375702	1.60299	0.00381104	EFHD2
203953_s_at	0.00049915	-1.14525	0.00601124	CLDN3		236369_at	5.62296e-05	1.60219	0.00103305	TSPY26P
232894_at	6.24099e-06	1.14501	0.000301064	RP4-539M6.21		233866_at	0.000125823	1.60148	0.001779	KLHL5
240079_at	1.29197e-06	1.14497	0.00010958	ZNF81		212436_at	5.00311e-06	1.60075	0.000196512	TRIM33
232188_at	0.000236912	1.14494	0.00358772	AKAP13		209161_at	2.13377e-05	1.60046	0.000529808	PRPF4
225826_at	0.000994761	1.14422	0.00965535	MMAB		228450_at	7.21235e-05	1.59988	0.00122312	PLEKHA7
1555894_s_at	0.000283748	-1.14416	0.00407511	MTSS1L		230127_at	0.00169849	1.59959	0.0110765	RP6-99M1.2
235260_s_at	0.000549252	1.14414	0.00642361	PACRGL		234390_x_at	1.84615e-05	-1.59956	0.000481475	IGHV3-54
213426_s_at	4.88205e-05	1.14413	0.00122051	CAV2		1552372_at	0.00682472	-1.59881	0.0301919	C4orf33
231777_at	1.39067e-05	1.14401	0.000517998	CSNK2B		232431_at	3.82074e-07	1.59836	3.46065e-05	NR3C1
220420_at	3.04451e-05	-1.14382	0.000878875	LMAN1L		202616_s_at	6.31588e-05	1.5982	0.00111597	MECP2
203171_s_at	4.89967e-06	1.14381	0.000255483	RRP8		224964_s_at	0.00123078	-1.5961	0.00885316	GNG2
237980_at	2.64094e-05	-1.14287	0.000800406	LINC00347		225632_s_at	0.000142212	1.59599	0.00194144	ISY1-RAB43
236616_at	1.728e-05	1.1427	0.000594823	PSD4		223002_s_at	2.14994e-07	1.59578	2.35096e-05	XRN2
1552456_a_at	1.9078e-06	-1.14237	0.000140254	MBD3L2		214147_at	3.57068e-06	-1.59565	0.000156485	MROH7
211084_x_at	0.000619938	1.14234	0.00697144	PRKD3		223508_at	1.09462e-06	-1.59558	7.11632e-05	NOTCH1
1556366_s_at	0.00854994	1.1422	0.0428084	LY86-AS1		210829_s_at	3.41705e-05	1.59532	0.000732023	SSBP2
213138_at	1.62794e-05	1.14163	0.000574984	ARID5A		242665_at	0.000495201	1.59488	0.00465052	FMNL2
243793_at	3.50221e-05	-1.14128	0.000969537	AHDC1		231575_at	0.000186102	-1.59456	0.00234504	EGR4
219298_at	0.0012397	1.14103	0.0111886	ECHDC3		236087_at	3.05701e-05	-1.59394	0.000675782	ABLIM2
1562750_at	4.26707e-06	1.14102	0.000237579	RP11-546O6.4		203820_s_at	8.02459e-07	-1.5929	5.65392e-05	IGF2BP3
207502_at	1.23067e-05	-1.14066	0.000477214	GUCA2B		209295_at	8.91845e-08	1.59289	1.38384e-05	TNFRSF10B
1563252_at	3.13645e-07	-1.14003	4.34551e-05	ERBB3		210508_s_at	1.99342e-05	-1.59272	0.00050552	KCNQ2
225105_at	3.07626e-06	-1.13978	0.000193996	C12orf75		215747_s_at	1.8266e-05	1.59231	0.000478695	RCC1
217559_at	7.50063e-05	1.13943	0.00166166	RPL10L		228411_at	8.95874e-07	1.59164	6.10747e-05	PARD3B
227727_at	3.047e-06	1.13928	0.000192763	MRGPRF		211447_s_at	0.00020558	1.59112	0.00252282	PDE4A
226846_at	2.0292e-05	1.13912	0.000666747	PHYHD1		230505_at	0.000559729	1.5905	0.00505914	LOC145474
240576_at	0.000450074	-1.13908	0.0056021	LOC101930296		1561346_at	0.00023409	1.59045	0.00275363	LOC101927166
210942_s_at	1.327e-05	1.13906	0.000499746	ST3GAL6		203372_s_at	8.03511e-05	1.59037	0.00130924	SOCS2
215616_s_at	2.05508e-05	1.13885	0.000672422	KDM4B		204107_at	0.000375158	1.5901	0.00381047	NFYA
1552775_at	0.000107635	-1.13871	0.0021146	GPRC6A		213217_at	0.000687358	-1.58973	0.00582924	ADCY2
1552730_at	1.54627e-07	-1.13852	2.8075e-05	DHH		211276_at	0.00114012	1.58912	0.00837849	TCEAL2
1553645_at	0.00286809	1.13808	0.0199711	CCDC141		232071_at	0.000262303	1.58831	0.00298282	MRPL19
1552423_at	1.44753e-06	-1.13806	0.000117076	ETV3		1560581_at	0.00167528	-1.58821	0.0109617	BC040886
212797_at	0.00137586	1.13788	0.0120495	SORT1		214533_at	0.000162356	-1.58817	0.00213744	CMA1
234583_at	0.00328927	-1.13761	0.0219983	CHL1		226203_at	0.000198052	1.58803	0.00245395	MYO9A
1552311_a_at	3.9056e-05	1.13742	0.00104573	RAX2		1568865_at	0.00126569	1.58755	0.00903296	BC052775
238495_at	0.000553259	1.13732	0.0064539	LRRC57		1559131_a_at	1.24322e-05	-1.58708	0.000372047	LOC101928047
201280_s_at	0.00229758	-1.13652	0.0172295	DAB2		234197_at	2.16966e-05	-1.58656	0.000536043	ACSM1
219969_at	2.26072e-05	1.13639	0.000718634	TXLNG		219799_s_at	0.00191802	1.58601	0.0120885	DHRS9
200596_s_at	1.1554e-05	1.13628	0.00045644	EIF3A		206664_at	0.00607195	-1.58551	0.0277532	SI
233887_at	0.00018733	-1.13623	0.0030815	GPR126		206478_at	1.49691e-05	-1.58546	0.000420788	KIAA0125
228428_at	1.92271e-05	-1.13583	0.000641393	FAM102A		220047_at	0.000174693	1.58515	0.00224473	SIRT4
228014_at	0.000119378	1.13555	0.00227262	PTRH1		227449_at	0.001754	1.58507	0.011329	EPHA4
205332_at	4.3879e-07	-1.13555	5.48404e-05	RCE1		218445_at	1.60278e-05	-1.58478	0.000438785	H2AFY2
217153_at	6.00736e-05	1.13544	0.00141941	ARHGAP1		229772_at	8.98115e-05	1.58423	0.00141289	DEFB123
226938_at	0.000334899	1.13519	0.00455714	DCAF4		225178_at	3.01101e-05	1.58406	0.0006684	TTC14
234390_x_at	4.49177e-05	-1.13477	0.00115495	IGHV3-54		216759_at	4.15341e-05	1.58374	0.000840444	HRASLS2
235070_at	2.77214e-05	-1.13477	0.000824629	RBFOX1		1561104_at	1.93312e-05	-1.58207	0.000494819	LOC101926962
1553755_at	1.24729e-06	-1.13476	0.000107564	NXNL1		229953_x_at	0.00214046	1.582	0.013057	LCA5
224798_s_at	0.00136342	1.13454	0.0119641	FAM219B		222511_x_at	2.37694e-05	1.58174	0.000570748	FAF1
226207_at	7.66777e-06	-1.13406	0.000347042	RILPL1		220005_at	0.011466	-1.58126	0.0438793	P2RY13
207650_x_at	0.000756016	-1.13383	0.00797514	PTGER1		238136_at	1.95748e-06	-1.57949	0.000103606	SHISA7
217006_x_at	0.000214886	1.13376	0.00337224	FASN		210723_x_at	6.33605e-07	-1.57849	4.83793e-05	BC069004
231525_at	1.45731e-05	-1.1334	0.000536066	IQCF5		1569783_at	0.000162193	-1.57795	0.00213581	LRRD1
218373_at	0.0015829	1.13306	0.0133213	AKTIP		202917_s_at	0.00909019	-1.57762	0.0371665	S100A8
1555395_at	9.82348e-05	-1.13275	0.00199888	AKAP12		214722_at	0.00235882	1.57693	0.0140107	NOTCH2NL
204167_at	0.00404659	1.13272	0.0254288	BTD		223053_x_at	8.53571e-05	1.57615	0.001363	SSU72
221350_at	2.3711e-07	-1.13269	3.63138e-05	HOXC8		222647_at	1.72919e-05	1.57612	0.000460514	SLC35C1
203702_s_at	3.25791e-05	-1.13259	0.000920948	TTLL4		206385_s_at	7.05808e-05	1.57558	0.00120556	ANK3
214962_s_at	0.000376897	1.13257	0.00493533	NUP160		235387_at	0.000613983	1.57558	0.0053901	GSTCD
216351_x_at	0.00638422	1.13229	0.0349511	DAZ1		234729_at	8.57666e-05	-1.57553	0.00136664	PHKG1
208422_at	5.28879e-05	-1.13208	0.0012938	MSR1		223220_s_at	0.00042959	1.57516	0.004195	PARP9
1553803_at	2.32535e-08	-1.13185	8.82906e-06	SPATA32		1564000_at	4.79721e-05	-1.57482	0.000927138	ANKRD31
218280_x_at	7.19964e-06	1.13178	0.000331626	HIST2H2AA3		209196_at	0.00210335	1.57457	0.0128896	WDR46
1553037_a_at	2.82767e-05	-1.1317	0.000836142	SYN2		208397_x_at	2.12069e-05	-1.57457	0.000527431	KCNJ5
236541_at	0.000232044	-1.13149	0.00354386	ARSA		222139_at	9.16377e-05	1.57409	0.00143274	ERV3-2
222537_s_at	8.79076e-06	1.13105	0.000380699	CDC42SE1		219953_s_at	4.69989e-07	1.5735	3.98914e-05	AKIP1
214095_at	0.000151158	1.13097	0.00266323	SHMT2		201767_s_at	9.70575e-05	1.5735	0.00149146	ELAC2
243975_at	2.11312e-05	-1.13084	0.000686891	AC099684.1		230313_at	4.65389e-05	1.57343	0.000908431	RP11-403P17.3
238266_at	5.59149e-05	-1.1308	0.00134795	RP11-433A10.3		239522_at	2.99291e-06	1.57177	0.000138587	IL12RB1
202452_at	1.56391e-05	1.13026	0.00056107	ZER1		204287_at	0.000171262	1.57007	0.00221454	SYNGR1
219193_at	1.12248e-05	1.13025	0.000448246	WDR70		227306_at	0.00340597	1.56969	0.0182947	RP11-363E7.4
228987_at	0.000226152	1.13024	0.00348502	FAM49B		226857_at	0.000177556	1.56947	0.00226752	ARHGEF19
201531_at	8.01857e-08	1.12975	1.94851e-05	ZFP36		1562655_at	1.05145e-05	-1.56915	0.000329633	LOC101927447
205928_at	0.00261253	1.1287	0.0187923	ZNF443		224163_s_at	0.000530066	1.5688	0.00488395	DMAP1
240692_at	9.61191e-06	1.12866	0.000403879	MGC34796		1569765_at	2.17103e-08	-1.56876	5.32292e-06	BC037833
205730_s_at	2.05294e-06	-1.1278	0.000147884	ABLIM3		1564601_at	0.000188502	-1.56785	0.00236948	LINC00221
232069_at	0.000679659	-1.12753	0.00744246	KIF26A		229319_at	0.000271128	1.56724	0.00305711	BC022047
213350_at	0.00116744	1.12753	0.0107527	RPS11		1568598_at	3.2119e-07	-1.56572	3.07012e-05	KAZALD1
1556493_a_at	0.00271371	1.12749	0.0192711	KDM4C		226751_at	0.000236553	-1.5653	0.00277127	CNRIP1
219384_s_at	7.79869e-05	1.12713	0.00171036	ADAT1		235026_at	0.000101107	1.5652	0.00153386	C12orf66
1557366_at	0.00961948	1.12706	0.046302	CCDC144A		211525_s_at	0.0027172	-1.56345	0.01554	GP5
218711_s_at	0.00100401	-1.12678	0.00970889	SDPR		237282_s_at	0.00315227	-1.56295	0.0173338	AKAP14
217557_s_at	0.00064494	-1.12647	0.00715691	CPM		241255_at	2.20173e-05	1.56167	0.000541276	CTNNA3
211276_at	0.00199095	1.12568	0.0155708	TCEAL2		205262_at	0.000229853	1.56164	0.00272253	KCNH2
213510_x_at	1.43568e-05	1.1249	0.000530371	USP32P2		203229_s_at	4.69197e-06	1.56115	0.000188922	CLK2
223999_at	0.00018848	1.12417	0.00309371	PPIL2		214974_x_at	0.000122388	-1.56093	0.0017476	CXCL5
233599_at	0.000300059	-1.12411	0.00423373	LOC728061		204787_at	0.000603336	-1.56078	0.00532347	VSIG4
224257_s_at	4.56723e-06	-1.12409	0.000246752	PBOV1		1559606_at	0.000423627	-1.56031	0.0041516	GBP6
1554151_at	0.000501243	1.12403	0.00602583	OGDH		1553865_a_at	1.13376e-07	-1.5596	1.60539e-05	GPR26
205113_at	0.000347798	-1.12377	0.00466646	NEFM		227252_at	0.000351449	1.55947	0.00364008	LRP10
213045_at	2.63988e-07	1.12332	3.90494e-05	MAST3		238291_at	1.86579e-05	-1.55889	0.000484618	UFL1
208557_at	4.88531e-08	-1.12264	1.38396e-05	HOXA6		223986_x_at	0.000472082	1.55884	0.00449906	DMRT2
202726_at	0.000157518	1.12249	0.00274103	LIG1		216361_s_at	0.00343589	1.55848	0.0184264	KAT6A
229374_at	6.21716e-05	1.12219	0.00144957	EPHA4		207609_s_at	1.71363e-05	-1.55832	0.000458155	CYP1A2
233353_at	0.000157108	-1.12198	0.00273563	FER1L5		226591_at	0.00333167	1.55832	0.0180195	PWAR6
231115_at	0.000452072	1.12185	0.00561878	POLH		238477_at	7.39342e-06	1.55825	0.000257249	KIF1C
212504_at	7.66682e-05	-1.12179	0.00168753	DIP2C		1563707_at	2.0819e-07	-1.55735	2.31828e-05	AL831948
1563707_at	8.17594e-06	-1.12107	0.0003605	AL831948		202133_at	0.000258211	1.55723	0.00294856	WWTR1
241743_at	1.24175e-05	-1.12106	0.000479951	LOC101928323		210382_at	1.34947e-05	-1.55713	0.000393506	SCTR
221838_at	0.00813519	1.12074	0.0414299	KLHL22		242911_at	4.14952e-05	1.55647	0.000840277	MED13L
1561052_s_at	0.000119908	1.1195	0.00227916	AF086219		1562527_at	0.000390524	-1.55641	0.00391922	LOC441666
1565484_x_at	5.16681e-05	-1.11904	0.00127193	EGFR		221977_at	2.03178e-06	-1.55622	0.000106406	TBX2
234819_at	0.000264805	-1.11903	0.00390055	AV4S1		221879_at	0.000206593	1.5562	0.00252904	CALML4
1554764_a_at	0.00834568	-1.11894	0.0421655	LINC00301		203197_s_at	2.56748e-06	1.55595	0.000124401	C1orf123
233750_s_at	0.000776682	1.11887	0.00813335	TRMT1L		201161_s_at	0.0060982	1.55539	0.0278243	YBX3
219088_s_at	0.00203188	1.11883	0.0157982	ZNF576		224402_s_at	0.000306682	-1.55491	0.00332102	FCRL4
1565674_at	0.00122447	1.11814	0.0110914	FCGR2A		216513_at	0.000295765	-1.55413	0.00323937	DCT
225862_at	0.000285725	1.11788	0.00410027	SLC25A26		1564069_at	2.44131e-09	-1.55374	1.25253e-06	HOTTIP
227477_at	0.00110306	1.11787	0.0103596	ZMYND19		1553268_at	2.53387e-05	1.55361	0.000593897	RHBDL3
235478_at	0.00215126	1.11767	0.0164457	DCLRE1C		211501_s_at	0.000523806	1.55354	0.00484671	EIF3B
229567_at	0.000141453	-1.11765	0.00254826	FITM1		1555515_a_at	0.000100477	1.5532	0.00152685	FAM189B
202887_s_at	2.2587e-05	1.11744	0.000718634	DDIT4		218225_at	1.05222e-05	1.55279	0.000329684	ECSIT
239707_at	3.17021e-07	-1.11589	4.36602e-05	SLC5A10		1554101_a_at	0.000281706	1.55241	0.00313309	TMTC4
231249_at	7.02314e-07	1.11577	7.46721e-05	SZT2		229929_at	4.47231e-07	-1.55219	3.87111e-05	SPSB4
235890_at	5.25374e-06	1.11558	0.000267764	TBL1XR1		218695_at	3.85682e-05	1.55215	0.00079449	EXOSC4
214410_at	0.00177189	-1.11558	0.0143384	RP11-348B17.1		225105_at	1.90825e-05	-1.5521	0.000490065	C12orf75
220634_at	2.01239e-06	-1.11545	0.000145925	TBX4		237423_at	0.00163202	-1.55206	0.0107624	RSPO4
215946_x_at	0.000698168	-1.11503	0.00759951	IGLL3P		228706_s_at	8.72689e-07	-1.55125	5.99722e-05	CLDN23
1566480_x_at	0.000129238	1.11485	0.00240021	C17orf104		1553812_at	3.4646e-05	-1.54994	0.000739949	TLE6
242208_at	1.33854e-05	1.11485	0.000502989	ZNF37BP		241256_at	1.90941e-06	-1.54983	0.000102068	LOC101926934
225175_s_at	0.00117763	-1.11475	0.0108093	SLC44A2		1560878_at	2.72896e-10	-1.54898	3.30606e-07	SYT15
209917_s_at	0.000320712	1.11323	0.00442822	TP53TG1		210783_x_at	1.27777e-05	1.54883	0.000378452	CLEC11A
218529_at	0.000722251	1.11294	0.00776427	CD320		224012_at	0.00170117	-1.54874	0.0110913	ANKRD20A1
1564787_at	0.000274215	-1.11273	0.00399274	ELMOD1		221856_s_at	6.40344e-05	1.54765	0.00112756	FAM63A
203769_s_at	2.21055e-07	1.1127	3.46131e-05	STS		213045_at	4.46e-07	1.54687	3.87064e-05	MAST3
203996_s_at	8.31673e-06	1.11256	0.000364649	C21orf2		209051_s_at	1.41682e-07	1.54657	1.8422e-05	RALGDS
230313_at	0.00139092	1.11241	0.0121193	RP11-403P17.3		241912_at	6.5491e-05	1.54635	0.00114546	ZNF814
1570040_at	8.05301e-05	-1.11229	0.00174583	RP11-748H22.1		209837_at	4.18721e-07	1.54626	3.69251e-05	AP4M1
235301_at	0.000172425	1.11162	0.00291417	KIAA1324L		231876_at	0.000277595	1.54619	0.00310315	TRIM56
210783_x_at	7.78673e-05	1.11085	0.00170842	CLEC11A		206025_s_at	7.90057e-06	-1.54553	0.000268634	TNFAIP6
210770_s_at	8.51387e-07	1.11031	8.31243e-05	CACNA1A		236119_s_at	1.464e-05	-1.5455	0.000415377	SPRR2G
233060_at	4.89194e-06	-1.11009	0.000255483	ZMIZ1		1554657_a_at	2.31374e-05	-1.54519	0.000559999	C20orf26
229121_at	0.00165393	-1.10974	0.0137284	CMKLR1		201970_s_at	0.00012034	1.54454	0.00173011	NASP
1553449_at	4.22782e-05	-1.10969	0.00110545	LINC00304		240754_at	1.1942e-06	-1.54439	7.54833e-05	LOC284933
200632_s_at	1.53454e-05	1.10954	0.0005549	NDRG1		242377_x_at	0.00020865	1.54425	0.00254528	THUMPD3
225565_at	0.00163155	1.10947	0.0136021	CREB1		220007_at	3.77861e-05	1.54365	0.000784341	METTL8
220183_s_at	0.00790862	1.10935	0.040567	NUDT6		231995_at	0.000340454	1.54315	0.00357673	CAAP1
232378_at	0.000205052	-1.10934	0.00327622	SLC5A9		219529_at	0.000132172	-1.54287	0.00184444	CLIC3
210222_s_at	2.57849e-05	1.10863	0.000789356	RTN1		1552880_at	0.000551874	1.54275	0.00501391	SEC16B
225632_s_at	0.000589175	1.10847	0.00672228	ISY1-RAB43		1559532_at	0.00282625	1.54206	0.0159931	ARIH2OS
1558950_at	5.40839e-05	-1.10819	0.00131613	RP11-63D14.1		222728_s_at	3.57743e-08	1.54161	7.52292e-06	MIR1304
213253_at	1.0701e-06	1.10805	9.8539e-05	SMC2		230720_at	0.000381608	-1.54156	0.00385592	RNF182
217953_at	0.00122467	1.10784	0.0110914	PHF3		240983_s_at	6.59092e-05	1.54143	0.00115057	CARS
216971_s_at	0.00212397	1.10744	0.016285	PLEC		236148_at	4.18448e-05	-1.54129	0.000845166	RP11-1008C21.2
244138_at	0.000123808	-1.10678	0.00232779	LOC101929154		221096_s_at	0.000281859	1.5412	0.00313351	TMCO6
228313_at	0.000156833	-1.10662	0.00273345	GPRC5B		210622_x_at	0.000113013	1.54105	0.00165923	CDK10
212541_at	0.000361919	1.10596	0.00479591	FLAD1		241266_at	0.000552834	-1.54098	0.00502013	RP11-186F10.2
1567657_at	0.0020013	-1.10582	0.0156361	OR2H1		202890_at	0.00453004	1.54059	0.0224216	MAP7
218759_at	0.000324621	1.10518	0.00445498	DVL2		224563_at	0.000353853	1.54052	0.00365519	WASF2
207368_at	9.71114e-05	-1.10442	0.00198489	HTR1D		214467_at	0.000890428	-1.54011	0.00701703	GPR65
230394_at	9.19129e-06	-1.10436	0.000392133	TCP10L		210620_s_at	0.00181347	1.53995	0.0116035	GTF3C2
225104_at	0.000754855	1.10416	0.00796597	ZNF598		215966_x_at	7.07938e-05	1.53872	0.00120766	GK3P
1555786_s_at	8.23321e-07	-1.10407	8.11083e-05	LINC00520		206399_x_at	7.21231e-05	1.53822	0.00122312	CACNA1A
234756_at	1.49457e-05	-1.10401	0.000544407	CACNG8		234379_at	4.01129e-05	-1.53805	0.000819383	FLT4
200619_at	2.70822e-06	1.10375	0.000177971	SF3B2		241498_at	2.69184e-06	1.53772	0.000128651	HARBI1
217378_x_at	0.00023908	-1.10346	0.00361126	IGKV1OR2-108		1553132_a_at	0.00351139	-1.53769	0.0187108	TC2N
1563426_a_at	0.00206004	-1.10321	0.0159464	AP001462.6		229386_at	2.07916e-08	-1.53763	5.22354e-06	ID4
206366_x_at	0.000399938	-1.10284	0.00516004	XCL1		218658_s_at	9.5005e-06	1.53725	0.000306051	ACTR8
213471_at	0.000173127	1.10262	0.00292153	NPHP4		202963_at	1.96826e-05	1.53628	0.0005017	RFX5
235826_at	8.91973e-05	1.10237	0.00187355	LOC101928954		220496_at	0.00830312	-1.53583	0.0347886	CLEC1B
1553279_at	4.91371e-05	-1.10236	0.00122675	BTNL9		1558290_a_at	7.5288e-06	1.53532	0.00026053	MIR1204
230479_at	1.20162e-06	1.10222	0.000105273	EIF3F		1553021_s_at	1.55063e-05	1.53451	0.000430497	BICD2
225424_at	0.000184277	1.10173	0.00304741	GPAM		1560648_s_at	0.000710656	1.53415	0.00597403	TSPYL1
232693_s_at	0.000190203	1.10136	0.00311638	FBXO16		212777_at	0.000175173	1.53363	0.00224827	SOS1
219479_at	0.000276358	-1.10098	0.00401431	KDELC1		52731_at	1.19125e-05	1.53309	0.000359843	AMBRA1
230389_at	0.00243967	1.10096	0.0179407	FNBP1		1555688_s_at	4.8556e-05	-1.53282	0.00093518	SLA2
224961_at	6.41748e-05	1.1008	0.00148425	SCYL2		213804_at	0.00108715	1.53275	0.00810582	INPP5B
223766_at	0.000138095	1.10067	0.00250926	LOC100133130		1554609_at	2.75441e-05	1.53273	0.000629851	LOC100287896
213998_s_at	0.000586799	1.10056	0.00670216	DDX17		219595_at	1.0317e-05	1.5321	0.000325682	ZNF26
207078_at	0.00540947	1.10049	0.0311222	MED6		237248_at	0.000125197	-1.53208	0.00177289	PDE11A
235492_at	5.86037e-06	1.10033	0.000290232	RNF217		241937_s_at	1.1455e-05	1.53195	0.00035087	WDR4
218380_at	0.00012413	1.10006	0.00233144	LOC728392		212957_s_at	0.000109477	1.53155	0.00162345	LINC01278
1561383_at	0.000518563	-1.09985	0.00615822	LOC284661		226709_at	9.34562e-05	-1.53133	0.00145075	ROBO2
214035_x_at	9.61578e-07	1.09926	9.19433e-05	LOC399491		209615_s_at	0.000304077	1.53124	0.00330131	PAK1
220423_at	2.74895e-09	-1.09898	1.98836e-06	PLA2G2D		200632_s_at	2.72428e-07	1.53119	2.73649e-05	NDRG1
209107_x_at	1.9716e-06	1.09893	0.000144136	NCOA1		224358_s_at	0.00452603	-1.53065	0.0224068	MS4A7
229616_s_at	4.61806e-06	-1.09884	0.000247784	GRAMD2		244419_at	0.00540475	1.53046	0.0255119	FRZB
221683_s_at	6.31294e-05	1.09884	0.00146717	CEP290		1556181_at	2.1254e-05	-1.53031	0.000528211	ANKRD65
1569387_at	0.00536308	1.09858	0.0309147	BC048103		235091_at	1.62672e-05	1.53005	0.000442493	PDE12
222091_at	5.09786e-07	-1.09856	6.1124e-05	HPCAL4		203038_at	4.50434e-06	1.52963	0.000183787	PTPRK
233604_at	0.00177089	1.09829	0.0143357	FLJ22763		1570105_at	0.000386574	-1.52846	0.00389172	RP5-963E22.5
1554942_a_at	3.55976e-05	-1.09714	0.000980725	KLHL14		239097_at	2.44711e-07	-1.52846	2.573e-05	FRRS1L
1555581_a_at	0.000733654	-1.09668	0.00782989	TP63		225441_x_at	1.54099e-05	1.52817	0.000428553	NAA38
1560648_s_at	0.000426305	1.09648	0.00538914	TSPYL1		211732_x_at	0.00151904	-1.52814	0.0102523	HNMT
223109_at	0.000103635	1.0958	0.00206798	TRUB2		1559489_a_at	1.41331e-05	-1.5278	0.00040563	LINC01366
207053_at	0.00373982	1.09563	0.0240473	SLC8A1		207904_s_at	9.58879e-05	1.52734	0.00147969	LNPEP
214532_x_at	1.61706e-06	-1.09535	0.000125944	POU5F1B		228211_at	0.000417648	1.52704	0.00411187	ERCC6L2
221207_s_at	8.67243e-08	1.09492	2.04381e-05	NBEA		225329_at	8.27444e-08	1.52699	1.31132e-05	FAM195B
231194_at	4.6094e-06	-1.09386	0.000247575	SNX32		1562058_at	0.000163904	-1.52602	0.00215005	AK094733
242640_at	0.00117948	1.09382	0.0108201	PROSER3		231568_at	0.00226848	-1.52567	0.0136221	CT47A1
1563805_a_at	0.00333485	1.09352	0.0221979	FAM83C		240537_s_at	0.000276196	-1.52531	0.0030932	CDIPT-AS1
1561294_a_at	0.000174746	-1.09348	0.00294067	LOC100128554		213082_s_at	0.000220121	1.52438	0.00264741	SLC35D2
223538_at	0.0070864	1.09342	0.0375741	SERF1A		207332_s_at	2.98464e-05	1.52383	0.000664117	TFRC
226197_at	0.000932538	1.093	0.00925178	AR		211930_at	0.00260411	1.52343	0.0150833	HNRNPA3
214317_x_at	2.19118e-06	1.09212	0.00015379	RPS9		209107_x_at	1.0495e-05	1.52307	0.000329532	NCOA1
210780_at	8.85473e-06	1.09205	0.000382109	ESR2		1553037_a_at	5.34062e-05	-1.52266	0.000997262	SYN2
215708_s_at	0.000620967	1.09166	0.00697819	PRIM2		221135_s_at	0.000591296	1.52254	0.0052619	ASTE1
202792_s_at	0.000135197	1.09164	0.00247564	PPP6R2		213525_at	0.000138416	1.52242	0.00190531	AC002310.7
234800_at	0.00674637	1.09149	0.0363335	RP11-339A11.2		202991_at	0.000560013	1.52239	0.00505927	STARD3
1553871_at	0.00285591	1.09138	0.0199346	CSNK1G2-AS1		211472_at	0.000115873	-1.52236	0.00168943	PLXNB2
234820_at	0.000279777	-1.09131	0.00404283	MAS1L		211549_s_at	8.90915e-05	-1.52216	0.00140498	HPGD
221403_s_at	0.000269935	-1.09125	0.00394723	INSL6		224854_s_at	0.001255	1.52203	0.0089778	SLAIN2
204162_at	0.00316342	1.09105	0.0214086	NDC80		243979_at	0.00729048	-1.52195	0.0316254	RP11-506N2.1
234771_at	0.000203411	-1.09098	0.00326431	DKFZp547J222		212170_at	0.000234994	1.52185	0.00275953	RBM12
206611_at	0.000138573	1.09094	0.0025131	C2orf27A		1569481_s_at	1.11582e-05	1.52181	0.000344481	SNX22
235990_at	7.09375e-05	1.09089	0.00159413	LOC100130987		217782_s_at	0.000446142	1.52152	0.0043135	GPS1
216706_x_at	0.00010317	-1.09065	0.00206321	IGHD3-16		239757_at	0.000284309	1.52144	0.00314987	ZFAND6
205023_at	0.00249334	1.09057	0.018191	RAD51		206083_at	2.04893e-05	-1.52136	0.000512884	BAI1
1564729_at	2.86635e-05	-1.09047	0.000844839	LOC101928666		228182_at	8.11052e-08	-1.52106	1.29284e-05	ADCY5
220998_s_at	7.45027e-07	1.09039	7.68573e-05	UNC93B1		214378_at	1.15832e-05	-1.51978	0.000353212	TFPI
239757_at	0.00639655	1.08999	0.0349869	ZFAND6		207959_s_at	0.000188443	-1.51963	0.00236948	DNAH9
1567359_at	0.00442594	-1.08991	0.0270923	BDNF-AS		204918_s_at	3.09227e-09	1.51912	1.49619e-06	MLLT3
211458_s_at	6.18403e-05	1.08937	0.00144358	GABARAPL1		1552302_at	0.00446231	1.51902	0.0222121	TMEM106A
242731_x_at	0.000169237	-1.08888	0.00287809	BMPR1A		226729_at	0.00121653	1.5181	0.008783	USP37
222020_s_at	1.21011e-05	-1.08883	0.000471581	LOC102725271		228700_at	0.000586207	1.51796	0.00523365	CXorf38
203228_at	0.000342815	1.08856	0.0046221	PAFAH1B3		244877_at	1.63758e-06	-1.51786	9.11348e-05	GPR173
208397_x_at	0.000227522	-1.08848	0.00350022	KCNJ5		203046_s_at	0.000144648	1.51756	0.00196292	TIMELESS
242585_at	5.08924e-05	1.08838	0.00125736	CKMT2-AS1		218430_s_at	0.000169566	1.51748	0.00219849	RFX7
1553319_at	0.00149507	-1.08835	0.0127843	OXGR1		1556786_at	0.00012468	-1.51724	0.00176923	AX746903
207251_at	8.035e-07	-1.0882	7.98752e-05	MEP1B		207124_s_at	3.26429e-05	1.51637	0.000708903	GNB5
218481_at	4.41841e-05	1.08814	0.00114154	EXOSC5		234254_at	2.07377e-06	1.51632	0.000107779	RP11-613M5.1
235532_at	0.00035738	1.08774	0.00475651	RP11-226L15.5		221979_at	0.000373673	1.5163	0.00379891	TOPORS-AS1
239201_at	0.000314254	-1.08773	0.00437598	CDK15		209724_s_at	0.000226178	1.51617	0.00269241	ZBTB14
1558649_at	0.0005665	-1.0877	0.00656053	ALDH1A3		221383_at	0.000276027	-1.51611	0.0030932	NMUR1
235947_at	0.00326647	1.08725	0.021886	LOC101930067		225438_at	0.00117644	1.51503	0.00857625	NUDCD1
228037_at	0.00141044	1.08641	0.0122504	RARA-AS1		1568675_at	4.14504e-05	-1.51489	0.000839952	CHRNA10
211656_x_at	1.06293e-05	-1.08623	0.000432669	HLA-DQB1		231399_at	0.000133262	1.51451	0.00185727	RAB3IP
232732_at	0.000309513	-1.08616	0.00432583	LOC100652999		1569787_at	1.93374e-06	1.5144	0.000102948	RFTN1
1556389_at	0.000152522	1.08569	0.0026814	CNPY3		227332_at	1.78718e-06	1.51432	9.77143e-05	PXN-AS1
213132_s_at	0.000438148	1.08563	0.00548437	MCAT		228671_at	9.28791e-05	1.51411	0.00144636	TMEM201
219361_s_at	2.64257e-07	1.08561	3.90494e-05	AEN		1554842_at	3.58527e-10	-1.51386	4.08385e-07	SLC12A1
206150_at	6.65812e-06	-1.08543	0.000316275	CD27		203122_at	9.39841e-06	1.51284	0.000304466	TRAPPC12
1569973_at	0.00169354	1.08441	0.0139323	BC015774		223766_at	9.56136e-06	1.51259	0.000306969	LOC100133130
223708_at	0.000955037	-1.08377	0.0094101	C1QTNF4		202255_s_at	2.01117e-07	1.51244	2.27661e-05	SIPA1L1
207609_s_at	0.000224039	-1.08341	0.00346613	CYP1A2		238699_s_at	0.00016929	1.51214	0.00219647	CASK
213143_at	8.17015e-07	-1.08333	8.09244e-05	C2orf72		234733_s_at	2.85083e-05	1.51188	0.000642977	FANCM
218661_at	0.000442977	1.08326	0.00553189	NAA60		230479_at	1.36308e-06	1.51166	8.14496e-05	EIF3F
217963_s_at	0.000812943	-1.08317	0.00837371	NGFRAP1		221424_s_at	1.11846e-05	-1.51124	0.000344713	OR51E2
213389_at	0.00070071	1.08295	0.00761668	ZNF592		242915_at	0.000389409	-1.50972	0.00391241	ZNF682
232893_at	0.000110982	1.08293	0.00215864	LMBRD2		206424_at	1.2869e-05	-1.50939	0.000380307	CYP26A1
217700_at	0.000124701	-1.08245	0.00233824	CNPY4		228778_at	0.00181876	1.50931	0.0116269	MCPH1
215992_s_at	0.000421742	1.08199	0.0053513	RAPGEF2		1558672_at	0.00063738	-1.50822	0.00553418	BC040734
1554352_s_at	0.000286479	1.08163	0.00410678	DENND4A		202779_s_at	8.10301e-07	1.50814	5.6799e-05	UBE2S
1558290_a_at	3.59206e-06	1.08114	0.000213706	MIR1204		1564836_at	0.000328414	-1.50813	0.00349068	RP11-18F14.4
226523_at	0.0005692	1.08082	0.00657533	TAGLN		235643_at	0.00791094	1.50813	0.0335477	SAMD9L
236277_at	0.00569576	1.08075	0.032251	AF070581		218368_s_at	2.29214e-05	1.50794	0.00055699	TNFRSF12A
233070_at	0.00166102	1.08062	0.0137663	ZNF197		223421_at	1.70178e-05	1.50779	0.000456327	CYHR1
205478_at	0.00371683	-1.08059	0.0239446	PPP1R1A		1555754_s_at	8.65065e-05	-1.5068	0.00137573	ATN1
213600_at	1.87246e-05	1.08052	0.000630638	SIPA1L3		234583_at	0.000302747	-1.50647	0.00329407	CHL1
204840_s_at	0.00131121	1.08051	0.0116192	EEA1		210145_at	0.000578805	1.50555	0.0051811	PLA2G4A
1553995_a_at	0.00101965	-1.08044	0.00982021	NT5E		237400_at	0.00294827	1.5047	0.0165178	RP11-247L20.4
243417_at	4.92401e-05	1.07985	0.00122875	ZADH2		222689_at	0.00250137	1.5036	0.0146348	ACER3
232291_at	0.00110416	1.07972	0.0103639	MIR17		1556498_at	0.000482756	1.50239	0.00456246	FAM69A
202011_at	0.000650108	1.07971	0.00720548	TJP1		213510_x_at	4.74942e-05	1.50186	0.000920604	USP32P2
205710_at	7.38453e-05	-1.07965	0.0016446	LRP2		213253_at	7.12218e-05	1.50167	0.00121121	SMC2
1554245_x_at	0.00421183	-1.07932	0.0261833	ARL17A		1561761_x_at	0.000599528	1.50153	0.00530665	LOC645513
230003_at	5.50548e-10	1.07921	9.40663e-07	SLC16A7		239473_x_at	0.00191269	1.50147	0.0120632	MAP6D1
1553136_at	0.000205249	1.07863	0.00327733	KCTD18		208822_s_at	0.000417397	1.50106	0.00411045	DAP3
209837_at	0.000158494	1.07767	0.00275362	AP4M1		1557107_at	0.00164107	-1.50103	0.010809	SLC26A4-AS1
243679_at	7.93093e-06	-1.0775	0.000354022	JPH3		206076_at	0.000146633	1.50093	0.00198237	LRRC23
219189_at	0.00530535	1.07744	0.0306985	FBXL6		231919_at	8.03661e-06	1.50077	0.000272413	DBT
224245_at	0.000627408	-1.07696	0.00702892	INGX		78495_at	7.44586e-07	1.50069	5.36367e-05	ZNF783
219591_at	1.28373e-06	-1.07685	0.000109498	CEND1		235280_at	0.000908232	1.50007	0.00711835	POLR1A
222647_at	4.7262e-05	1.07635	0.00119466	SLC35C1		222926_at	0.000683237	-1.50006	0.00580693	DCDC2
229942_at	1.53173e-05	-1.07573	0.000554617	BNC2		208817_at	0.000460042	1.49996	0.004412	COMT
214811_at	0.000442414	-1.07559	0.00552764	RIMBP2		201291_s_at	0.00469902	1.49992	0.0230276	TOP2A
1552553_a_at	0.000235608	-1.07516	0.00357433	NLRC4		239670_at	8.40095e-05	1.4998	0.00135134	WNK2
226907_at	7.07247e-06	-1.07454	0.000328258	PPP1R14C		231789_at	0.00434513	-1.49971	0.0217575	PCDHB15
1552915_at	9.29105e-05	-1.07416	0.00192701	IFNL2		221362_at	1.11421e-05	-1.49899	0.000344349	HTR5A
204015_s_at	0.00433778	1.07387	0.0267232	DUSP4		216650_at	9.29222e-05	1.49851	0.00144662	RP1-130G2.1
221389_at	4.94506e-05	-1.07337	0.00123194	PLA2G2E		206611_at	4.81553e-06	1.49838	0.000191596	C2orf27A
1560878_at	2.17248e-09	-1.07304	1.91581e-06	SYT15		1566135_at	2.61507e-05	-1.49821	0.000608679	CARHSP1
214216_s_at	0.000997668	-1.07301	0.00967154	LARP4B		208920_at	0.000151511	1.49804	0.00202639	SRI
222195_s_at	2.09575e-05	1.07272	0.000682054	C9orf156		202859_x_at	1.6755e-05	-1.49745	0.000452588	CXCL8
1557567_a_at	0.003475	1.07208	0.0228442	LOC100507634		227076_at	1.71281e-05	1.49739	0.000458155	NCAPH2
219863_at	9.73538e-10	1.07204	1.20973e-06	HERC5		227938_s_at	3.30947e-07	-1.49707	3.13054e-05	DLL1
216950_s_at	1.81666e-06	-1.0718	0.000135491	FCGR1A		217612_at	5.56395e-05	1.49668	0.00102696	TIMM50
1569302_at	0.000165706	1.07178	0.0028357	KIAA1731		210954_s_at	6.41808e-05	1.4965	0.00112905	TSC22D2
236119_s_at	0.00130624	-1.07159	0.0115901	SPRR2G		235698_at	0.0130738	1.49647	0.0481287	ZFP90
1563346_at	0.00105459	1.07097	0.0100505	C21orf91-OT1		231785_at	7.97694e-05	-1.49625	0.00130512	CGB7
211259_s_at	0.000854786	1.07034	0.00867862	BMP7		227982_at	0.000262407	1.49589	0.00298336	SEPSECS
223663_at	2.34843e-05	1.07032	0.000737509	CCDC88B		243382_at	1.49271e-06	-1.4958	8.59093e-05	LOC101928647
243361_at	0.0080779	1.07026	0.0412303	SREK1		209605_at	0.000345492	1.49524	0.00360285	TST
231919_at	2.86008e-06	1.0702	0.00018397	DBT		1565483_at	4.45735e-05	-1.49437	0.00088249	EGFR
228191_at	0.000210193	1.06967	0.00333111	FLVCR1		1561732_at	1.32624e-06	-1.49414	7.99471e-05	LOC101929181
205451_at	0.000122879	1.06949	0.0023143	FOXO4		222618_at	0.000263547	1.49397	0.00299013	SMU1
209040_s_at	6.66675e-07	1.06939	7.21294e-05	PSMB8		1554225_a_at	0.000708047	-1.49394	0.00595668	LOC101929497
213067_at	7.63158e-05	-1.06888	0.00168385	MYH10		230276_at	1.16902e-06	1.49385	7.47561e-05	FAM49A
242935_at	2.92242e-05	-1.06842	0.000857206	SBF2		208592_s_at	0.000120008	1.4938	0.00172897	CD1E
241983_at	2.69027e-07	-1.06831	3.93291e-05	PTPN2		242706_s_at	0.000887788	1.49351	0.00700199	MED23
217452_s_at	0.0058929	-1.06829	0.0330422	B3GALT2		1561493_at	0.000433812	-1.49337	0.00422639	BC037892
214630_at	0.000224752	1.06798	0.00347128	CYP11B2		235977_at	2.02484e-07	-1.4933	2.28265e-05	LONRF2
206888_s_at	0.000431717	1.06783	0.00543124	ARHGDIG		236675_at	2.89918e-05	-1.49325	0.000650977	RPA1
215978_x_at	3.24161e-06	1.06772	0.000200072	ZNF721		202912_at	0.000165047	1.4927	0.00216143	ADM
231131_at	0.0105267	1.06767	0.0492608	FAM133A		207581_s_at	0.000127455	-1.49244	0.00179603	MAGEB4
226203_at	0.000245739	1.06755	0.00368465	MYO9A		221459_at	9.43706e-05	-1.49237	0.00146167	TAAR5
226101_at	0.00067886	1.06728	0.00743842	PRKCE		233190_at	3.43505e-06	-1.49185	0.00015224	CASC18
1561592_at	0.000944167	-1.06709	0.00933328	LOC101928823		207194_s_at	0.00110363	1.49095	0.00818702	ICAM4
205902_at	6.73268e-05	1.06706	0.00153507	KCNN3		211363_s_at	9.59582e-05	1.49045	0.00147998	MTAP
212588_at	0.000949818	-1.06693	0.00937218	PTPRC		209583_s_at	0.000159568	1.48942	0.00211346	CD200
219707_at	0.000121124	-1.06655	0.00229389	CPNE7		1552928_s_at	0.000895484	1.48855	0.00704225	TAB3
203576_at	0.00119942	1.06642	0.0109279	BCAT2		221219_s_at	0.000290348	1.48813	0.0031922	KLHDC4
208530_s_at	3.92947e-05	-1.06603	0.00105058	RARB		243421_at	0.00320621	-1.48769	0.017557	RP11-355F16.1
1557289_s_at	0.000633851	-1.06572	0.00708562	GTF2IRD2		216019_x_at	4.27381e-07	-1.48767	3.75074e-05	MIR6716
230753_at	0.00130142	1.06552	0.011568	PATL2		205033_s_at	0.00363598	-1.48762	0.0191593	DEFA1
205634_x_at	1.93066e-05	1.0653	0.000642866	ZDHHC24		234776_at	0.00603234	-1.48749	0.0276392	DMBX1
1555914_a_at	0.000136556	1.06514	0.00249084	EXD3		212326_at	8.34274e-06	1.48676	0.000278814	VPS13D
205392_s_at	0.00627228	-1.06513	0.0345042	CCL14		209040_s_at	5.37968e-06	1.48654	0.000207283	PSMB8
215712_s_at	2.85209e-06	1.06465	0.000183672	IGFALS		221035_s_at	0.00110723	-1.48541	0.00819963	TEX14
208574_at	0.00075163	1.06436	0.00795272	SOX14		211512_s_at	0.000229341	1.48519	0.00271765	OGFR
205152_at	0.000404801	-1.06394	0.00519787	SLC6A1		204885_s_at	0.00167099	-1.48512	0.0109481	MSLN
1559754_at	5.03183e-07	-1.06391	6.04649e-05	LTB		1554579_a_at	3.74144e-06	-1.48411	0.000161455	MYO18B
206524_at	1.76289e-05	-1.06374	0.000603168	T		212738_at	0.000752062	1.48387	0.00620383	ARHGAP19
205642_at	2.98969e-07	1.06326	4.23474e-05	CNTRL		240433_x_at	0.00721776	-1.48345	0.0313747	CADM2
243649_at	0.000324175	1.06299	0.00445206	FBXO7		204590_x_at	3.08444e-06	1.48343	0.00014167	VPS33A
233819_s_at	0.000965316	1.06294	0.00946703	LTN1		239818_x_at	0.00658201	1.48254	0.0294277	TRIB1
218183_at	6.96029e-05	1.06226	0.00157219	CDIP1		224304_x_at	1.27926e-06	1.48233	7.83245e-05	NIN
221061_at	9.78294e-06	-1.06225	0.000409244	PKD2L1		202755_s_at	1.75575e-05	-1.48137	0.000464716	GPC1
228182_at	1.04321e-05	-1.06206	0.000427566	ADCY5		206815_at	0.000233771	-1.48128	0.00275283	SPAG8
210325_at	6.67535e-07	-1.06202	7.21294e-05	CD1A		205478_at	0.00328395	-1.48063	0.017855	PPP1R1A
1552714_at	0.000393069	-1.06193	0.00509146	CREG2		216257_at	0.000307797	-1.47991	0.00333177	SERPINB13
211998_at	0.00224337	1.06192	0.0169693	H3F3A		205648_at	7.1737e-08	-1.47959	1.17941e-05	WNT2
221026_s_at	0.000503777	-1.0616	0.00604699	SCRT1		214655_at	0.000234061	-1.47956	0.00275363	GPR6
1563833_at	0.000272039	-1.06152	0.00396844	INPP4B		208176_at	0.000249637	-1.47896	0.00288126	DUX1
1559028_at	5.52399e-05	1.06112	0.00133865	C21orf15		208565_at	9.13302e-05	-1.47857	0.00142943	MC5R
209325_s_at	0.00279551	1.06088	0.0196458	RGS16		227604_at	3.47421e-06	1.47855	0.000153435	TMEM185B
202075_s_at	0.00495287	-1.06063	0.029259	PLTP		243721_at	0.000166495	-1.47818	0.0021734	C18orf61
223640_at	9.86544e-08	-1.05956	2.14898e-05	HCST		211249_at	0.000841949	-1.47737	0.00673892	GPR68
243597_at	0.00143449	1.05939	0.0124001	FANCB		1563860_at	8.66429e-05	-1.47563	0.00137749	LOC400965
225490_at	0.000705112	1.05938	0.00764617	ARID2		230125_at	3.10299e-06	-1.47488	0.00014221	GUSB
219058_x_at	0.000905737	1.05934	0.00904001	TINAGL1		226328_at	5.57756e-05	1.47472	0.00102782	KLF16
205106_at	0.000398209	1.05929	0.0051422	CMC4		209498_at	0.00189509	1.47451	0.0119882	CEACAM1
213383_at	9.48581e-05	1.05928	0.00195783	SBF1		221838_at	0.0129617	1.47445	0.047861	KLHL22
210904_s_at	5.73821e-05	1.05918	0.00137483	IL13RA1		221266_s_at	3.02226e-06	-1.47437	0.000139563	DCSTAMP
228663_x_at	0.00186889	1.0588	0.0149127	FIZ1		223109_at	0.000583084	1.4743	0.00521429	TRUB2
203374_s_at	0.00100087	1.05862	0.00969055	TPP2		235052_at	1.38859e-05	1.47386	0.000401913	ZNF792
223410_s_at	0.000120767	-1.05854	0.0022911	FOXK2		209726_at	9.16899e-08	1.47376	1.40032e-05	CA11
242874_at	6.1179e-05	1.05827	0.00143656	RP11-747H7.3		232412_at	0.00184499	1.47356	0.0117543	FBXL20
229626_at	8.47253e-05	-1.05785	0.00180881	CCDC184		227301_at	0.00073499	1.47287	0.0061128	CCT6P1
224846_at	1.47676e-05	1.05775	0.00054044	SHKBP1		234832_at	0.000779814	1.47263	0.00637505	ANTXR1
223757_at	0.000592597	-1.05747	0.00674507	DIO3OS		226034_at	9.14675e-05	1.47256	0.0014309	DUSP4
202504_at	0.000752056	-1.05704	0.00795332	TRIM29		231879_at	0.00153671	-1.47223	0.0103345	COL12A1
239011_at	0.00171218	1.0569	0.014021	LOC102724965		233145_at	8.00896e-05	-1.47157	0.00130831	CSMD2
236088_at	0.000434244	-1.05671	0.00545412	NTNG1		224773_at	7.78835e-05	1.4715	0.00128571	NAV1
228497_at	1.58563e-05	1.05658	0.00056589	SLC22A15		34689_at	7.37539e-06	1.47106	0.000256847	ATRIP
224102_at	0.000412851	-1.05651	0.00526978	P2RY12		224877_s_at	0.00388096	1.47075	0.0200787	MRPS5
224500_s_at	0.00019756	1.05646	0.00320464	MON1A		209922_at	0.000121434	1.47061	0.00173988	BRAP
223421_at	0.000134586	1.05635	0.00246847	CYHR1		1562629_a_at	0.000372051	-1.47055	0.00379175	KRT40
213871_s_at	2.3254e-06	-1.05609	0.000160329	DNPH1		1552641_s_at	0.00154592	1.46994	0.010376	ATAD3A
202991_at	0.000876532	1.0559	0.00882619	STARD3		216364_s_at	0.000338263	1.46954	0.0035635	AFF2
221659_s_at	0.000232438	-1.05577	0.0035469	MYL10		210809_s_at	0.000145025	-1.4693	0.0019662	POSTN
221185_s_at	4.37372e-05	-1.05574	0.00113441	IQCG		201850_at	0.00206364	1.46905	0.0126989	CAPG
221819_at	1.36168e-06	1.05528	0.000113838	RAB35		1552423_at	1.27211e-08	-1.46868	3.78005e-06	ETV3
207736_s_at	8.28892e-05	-1.05527	0.00178213	TNP2		238915_at	0.000177739	1.46844	0.00226894	LOC100129361
1552979_at	0.00172102	-1.05477	0.014059	LINC00471		1554919_s_at	8.55543e-05	-1.46779	0.00136375	C7orf63
244708_at	0.000316415	-1.05473	0.00438864	SCN8A		201037_at	0.000388085	-1.46748	0.00390262	PFKP
1555307_at	0.00181031	-1.0541	0.0145686	TTF2		235798_at	0.00126468	1.46723	0.00902888	TMEM170B
231672_at	7.02861e-05	-1.05337	0.0015847	LOC100653086		227237_x_at	0.000134942	1.4669	0.00187159	ATAD3B
1557874_at	0.000403051	-1.05317	0.00518513	GRID1-AS1		203233_at	0.000630079	-1.46627	0.00548997	IL4R
214745_at	1.42579e-06	-1.05223	0.000116351	PLCH1		224518_s_at	0.00719681	1.46602	0.0313136	ZNF559
204775_at	0.000368275	-1.05209	0.00485192	CHAF1B		234457_at	0.00138668	-1.46583	0.00961534	HCG8
221759_at	0.000169601	1.05192	0.00288159	G6PC3		242093_at	5.65288e-05	1.46492	0.00103507	SYTL5
207939_x_at	0.000880871	1.05191	0.00885976	RNPS1		1556043_a_at	0.000135539	1.46444	0.00187753	TTN-AS1
220693_at	0.00279077	-1.05181	0.0196251	CCDC82		211789_s_at	0.00376133	1.46432	0.0196213	MLXIP
215659_at	0.00109803	1.0516	0.010333	GSDMB		228207_at	0.000707167	1.46355	0.00595203	LOC100499489
238412_at	0.000856564	1.05142	0.00868397	LOC101060405		207230_at	0.000298745	-1.46334	0.00326026	CDON
209202_s_at	0.000112327	1.05105	0.00217551	EXTL3		221889_at	1.17266e-05	1.4632	0.000356591	KCTD13
210967_x_at	3.71496e-06	-1.05014	0.000218639	CACNB1		241819_at	0.00258981	1.46237	0.0150236	TNFSF8
222720_x_at	0.00176092	1.05008	0.0142804	C1orf27		207244_x_at	3.7578e-07	-1.46218	3.43575e-05	CYP2A6
1556181_at	0.000715681	-1.04888	0.00771945	ANKRD65		205237_at	0.000487651	-1.46147	0.0045944	FCN1
212439_at	0.000154802	1.04874	0.00271016	IP6K1		228820_at	4.83774e-07	1.46144	4.08184e-05	XPNPEP3
229772_at	0.000829204	1.04785	0.00848526	DEFB123		204351_at	0.00052563	-1.46125	0.00486028	S100P
241389_at	0.000103268	-1.04777	0.00206442	CHRNB2		231404_at	0.000142666	-1.46122	0.00194665	SPTY2D1-AS1
204448_s_at	6.3603e-05	1.04752	0.00147313	PDCL		237885_at	0.00122439	-1.46	0.00882784	SOX21-AS1
215800_at	2.04335e-08	-1.04733	8.0374e-06	DUOX1		212947_at	6.89165e-06	1.45983	0.000245154	SLC9A8
219021_at	3.10787e-07	1.04706	4.34551e-05	RNF121		207026_s_at	2.13629e-06	1.45883	0.000109983	ATP2B3
227043_at	1.28974e-05	1.04613	0.000490038	CCDC159		1562778_at	5.42103e-05	-1.45736	0.0010078	FAM166A
1562743_at	3.35925e-05	1.0461	0.000940285	ZNF33B		210042_s_at	0.00257582	1.45697	0.0149647	CTSZ
1559419_at	0.000492191	-1.04578	0.00595762	CACNB2		1560174_at	3.5615e-06	-1.45676	0.000156485	SPAG16
214834_at	0.0033396	1.04515	0.0222213	PWAR5		223398_at	5.63327e-05	1.4552	0.00103358	C9orf89
1569182_at	0.000189719	-1.04465	0.00311124	CTD-2313J17.5		221207_s_at	4.48835e-08	1.45467	8.82404e-06	NBEA
1561539_at	2.45507e-05	-1.04442	0.000761455	LOC100506368		1556061_at	1.72405e-05	1.45456	0.000459946	RPP30
223508_at	0.000160745	-1.04315	0.0027786	NOTCH1		1552411_at	2.01609e-06	-1.45419	0.000105685	DEFB106A
213990_s_at	3.87656e-06	-1.04314	0.000224525	PAK7		213121_at	2.10373e-05	1.45356	0.000524493	SNRNP70
242070_at	0.000423428	-1.04308	0.0053654	LOC728485		227972_at	0.000194499	1.45272	0.00242466	TOR2A
223472_at	0.000330217	-1.04294	0.00451027	WHSC1		1559506_x_at	0.00367199	-1.45269	0.0192966	MIR137
205797_s_at	8.27818e-05	1.04282	0.00178053	TCP11L1		205239_at	7.61634e-05	1.45269	0.00126515	AREG
40569_at	2.84343e-07	1.04279	4.09118e-05	MZF1		231470_at	0.000339308	-1.45243	0.00356969	LINC00664
215188_at	0.00149655	-1.04191	0.012789	STK24		232109_at	0.00144661	-1.45114	0.00990897	UBXN10
219103_at	0.000276756	-1.04176	0.00401796	ASAP3		1568593_a_at	8.24183e-06	1.45102	0.000276796	NUDT16P1
211571_s_at	0.000643528	-1.04172	0.00714849	VCAN		237880_at	4.33535e-05	-1.45069	0.000868261	LOC100506457
213525_at	0.000807257	1.04167	0.00834186	AC002310.7		1569406_at	0.000687727	-1.44954	0.00582924	BC048420
219254_at	7.6617e-05	1.04147	0.00168753	OGFOD3		203908_at	3.7865e-05	-1.44936	0.000785536	SLC4A4
206838_at	6.4071e-05	-1.04111	0.00148247	TBX19		1561984_at	3.82963e-05	-1.44921	0.000791028	LINC00838
210800_at	9.10661e-05	1.04105	0.0019004	TIMM8A		239155_at	0.00117351	-1.4487	0.00856061	CXADR
215747_s_at	0.000119629	1.04097	0.00227503	RCC1		227822_at	0.00206684	1.44863	0.0127142	ZNF605
204824_at	0.00108456	1.04073	0.0102415	ENDOG		213035_at	0.000346278	1.44848	0.00360899	ANKRD28
209726_at	2.23562e-07	1.0401	3.48241e-05	CA11		235931_at	0.000812917	1.44755	0.00657781	METTL21A
213895_at	0.000896361	1.04009	0.00897099	EMP1		1553715_s_at	0.000123359	1.44738	0.00175826	FAM195A
236315_at	0.000895575	1.03975	0.00896641	XXyac-YX155B6.7		1552775_at	3.26952e-05	-1.44732	0.000709368	GPRC6A
203473_at	0.00473919	-1.03922	0.0283566	SLCO2B1		206048_at	6.18986e-05	-1.44722	0.00110059	OVOL2
207356_at	0.00122992	-1.03904	0.0111277	DEFB4A		227648_at	0.000309312	1.44703	0.00334222	SMDT1
224964_s_at	2.92621e-05	-1.03878	0.000857603	GNG2		223375_at	0.00019423	1.44681	0.00242233	TBC1D22B
206560_s_at	3.90506e-06	-1.03875	0.000225459	MIA		230860_at	0.000217993	1.44655	0.00262817	CEP19
223963_s_at	6.63694e-05	-1.03869	0.00152185	IGF2BP2		235301_at	0.000295436	1.44651	0.00323836	KIAA1324L
1560661_x_at	0.000355482	1.03855	0.00473932	LINC00342		227477_at	0.000587876	1.44649	0.00524171	ZMYND19
226415_at	0.00129976	-1.03829	0.0115623	VAT1L		223663_at	3.19819e-06	1.44637	0.000145544	CCDC88B
232255_at	0.000605611	1.03789	0.00685402	LINC00997		39835_at	0.000208036	1.44636	0.00254119	SBF1
241972_at	0.00225586	1.03787	0.0170404	ZNF674-AS1		201796_s_at	0.000384694	1.44635	0.0038754	VARS
214297_at	0.00117058	1.0377	0.0107692	CSPG4		210040_at	0.000217536	-1.4463	0.00262614	SLC12A5
1559254_at	0.000699498	-1.03763	0.00761095	LINC00162		222210_at	0.000188347	-1.44606	0.00236948	KIAA0195
220505_at	0.000354086	-1.03752	0.00472532	C9orf53		1556088_at	0.00147307	1.44524	0.0100487	RPAIN
1554657_a_at	0.00056614	-1.03748	0.0065593	C20orf26		1562728_at	3.98037e-05	1.44466	0.000815081	CTC-360P9.3
224271_x_at	3.73617e-05	-1.03729	0.00101478	FRMD8P1		1561539_at	2.51055e-06	-1.44452	0.000122594	LOC100506368
219666_at	0.00090559	-1.03698	0.00904001	MS4A6A		210983_s_at	0.000642234	1.44421	0.00556128	MCM7
220071_x_at	1.26991e-05	1.03586	0.000486681	HAUS2		204514_at	0.000149858	1.44267	0.00201215	DPH2
213847_at	0.000140269	-1.03568	0.00253559	PRPH		220469_at	5.69426e-05	1.44225	0.00103916	COPE
1556499_s_at	0.00446149	-1.03543	0.027235	COL1A1		1555809_at	3.2765e-06	-1.44197	0.000147807	CRISPLD2
230121_at	7.64074e-07	-1.03531	7.79399e-05	SERTAD4-AS1		204840_s_at	0.000729853	1.44161	0.00608674	EEA1
207030_s_at	0.000263571	-1.0352	0.0038918	CSRP2		229978_at	0.000276109	-1.44132	0.0030932	SHISA9
227798_at	0.00538538	1.035	0.0310106	SMAD1		1556318_s_at	0.00144413	1.44088	0.00989692	CAND1
216035_x_at	0.00126922	-1.03497	0.0113773	TCF7L2		226331_at	2.05451e-08	1.44047	5.20048e-06	BBX
227454_at	0.000261282	1.03469	0.00386829	TAOK1		1555997_s_at	0.000215833	-1.44019	0.00261192	IGFBP5
219595_at	9.3882e-06	1.03418	0.000397355	ZNF26		205283_at	5.36862e-06	1.44005	0.000207251	FKTN
209368_at	0.00607823	1.03404	0.0337457	EPHX2		223736_at	2.42671e-05	1.43922	0.00057838	IFT81
208565_at	0.000226445	-1.03402	0.00348797	MC5R		237482_s_at	8.73319e-07	1.43911	5.99722e-05	ACAD10
244877_at	6.49657e-05	-1.034	0.00149684	GPR173		209774_x_at	0.00295432	-1.43872	0.0165414	CXCL2
1560517_s_at	0.000315255	-1.0335	0.00438255	LOC101928781		230600_at	0.000927406	1.43871	0.00722285	LRRC46
1564855_at	0.00147027	-1.03343	0.0126375	LOC101927079		231126_at	0.000736214	1.4382	0.00611461	C2orf70
1569108_a_at	0.000740713	1.03339	0.00788676	ZNF589		207280_at	6.99065e-05	-1.43808	0.00119891	RNF185-AS1
206275_s_at	3.1842e-05	-1.03282	0.000906277	MICAL2		205657_at	0.00230842	1.43774	0.0137953	HAAO
227297_at	0.00388053	-1.03273	0.0246827	ITGA9		223799_at	6.30821e-05	1.43761	0.0011151	MSANTD4
216076_at	0.000176843	-1.03194	0.0029641	L3MBTL1		229324_x_at	7.36743e-05	-1.43747	0.00123601	ISYNA1
217612_at	0.000422861	1.03189	0.00536052	TIMM50		1570040_at	0.0004773	-1.43741	0.00453302	RP11-748H22.1
1559862_at	0.00118601	1.0318	0.0108528	COPA		229015_at	6.24255e-06	1.43733	0.000228914	LOC286367
33197_at	0.000300577	1.03163	0.00423996	MYO7A		210206_s_at	0.00594124	1.4372	0.0273294	DDX11
230390_at	0.000506864	-1.03131	0.00607337	LOC101928222		219196_at	3.77715e-05	-1.43651	0.000784336	SCG3
206060_s_at	0.00392535	-1.03046	0.0248717	PTPN22		1569850_at	0.000926373	1.43647	0.0072212	LOC101927458
225911_at	0.00289239	1.03025	0.0200993	NPNT		205484_at	0.000640711	1.43642	0.00554989	SIT1
226307_at	0.000295007	1.02948	0.00419056	CRTC2		218183_at	0.000166518	1.43639	0.0021734	CDIP1
227716_at	5.71885e-07	-1.02946	6.52773e-05	UBXN11		215072_x_at	0.000225631	-1.43633	0.00268943	EDRF1
205579_at	9.07438e-05	-1.02946	0.00189439	HRH1		208096_s_at	0.000967082	-1.43631	0.00743674	COL21A1
212142_at	0.00139509	1.02903	0.0121459	MCM4		218113_at	0.00191102	1.43625	0.0120583	TMEM2
1556123_a_at	0.000592226	1.02903	0.00674442	RAB11B-AS1		204670_x_at	0.00645792	-1.43624	0.0290296	HLA-DRB1
220595_at	0.000138328	1.02887	0.00251183	PDZRN4		203832_at	4.49829e-06	1.43607	0.000183779	SNRPF
231971_at	8.57811e-05	1.02844	0.0018221	FANCM		206408_at	0.000183797	1.4359	0.00232242	LRRTM2
207629_s_at	0.00108599	1.02773	0.010248	ARHGEF2		1569270_at	0.00047553	-1.43578	0.00452325	LOC100134368
217308_at	0.000386445	-1.02665	0.0050345	OR1F2P		217044_s_at	4.35445e-06	-1.43574	0.000180116	PLEKHG3
242039_at	0.000895784	1.02644	0.00896686	ARAP1		239666_at	0.000404966	1.43564	0.00402646	PYGO2
203337_x_at	0.00117619	1.0264	0.0108063	ITGB1BP1		1556392_a_at	0.00197556	1.43511	0.0123331	CTD-2373J6.1
216884_at	4.12919e-06	-1.02638	0.000232269	PTPN12		222020_s_at	5.84597e-06	-1.43506	0.000219827	LOC102725271
1566079_at	0.00163303	1.0262	0.0136086	RPS16P5		222469_s_at	0.000593983	1.43436	0.00527551	TOLLIP
218695_at	0.00111698	1.02617	0.0104342	EXOSC4		202430_s_at	0.000813843	1.43425	0.00658238	PLSCR1
229435_at	0.00642208	1.02557	0.0350704	GLIS3		1555107_a_at	1.02672e-05	1.43423	0.000324859	UVSSA
219395_at	0.000212442	1.02557	0.0033539	ESRP2		224980_at	0.0017635	1.4338	0.0113715	LEMD2
202081_at	3.10214e-06	1.02554	0.000195403	IER2		1561581_at	0.00167175	-1.43379	0.0109488	BC035247
220007_at	0.000612421	1.02517	0.0069125	METTL8		208562_s_at	2.19651e-05	-1.43374	0.000540235	ABCC9
1556916_a_at	0.00107519	-1.02507	0.0101794	LOC101928651		244620_at	0.00355395	1.43361	0.0188543	SLC8A1-AS1
215487_x_at	7.074e-05	-1.02506	0.00159165	FAM182B		206437_at	9.23435e-06	1.43358	0.000301426	S1PR4
240439_at	5.89679e-05	-1.02462	0.00140177	RP11-420K14.2		228691_at	9.32257e-06	-1.4334	0.000303024	RP11-843B15.2
201639_s_at	0.00352411	1.02432	0.0230589	CPSF1		241972_at	0.000447491	1.43252	0.00432211	ZNF674-AS1
219414_at	0.0017093	-1.02422	0.0140175	CLSTN2		235827_at	6.60599e-05	-1.43251	0.00115136	LOC100506472
204781_s_at	0.00133378	-1.02393	0.0117705	FAS		238498_at	0.00882095	1.43251	0.0363934	RP3-406A7.7
216778_s_at	0.00507688	1.02383	0.0297512	CYLC1		226362_at	9.91665e-05	1.43222	0.00151408	RP11-846E15.2
1561328_at	0.000813101	-1.02374	0.00837376	MIR3663HG		221538_s_at	0.00577892	1.43188	0.0267924	PLXNA1
208822_s_at	0.000107161	1.02368	0.00210831	DAP3		226938_at	0.000722416	1.43163	0.00604316	DCAF4
211991_s_at	0.00173681	-1.02354	0.0141584	HLA-DPA1		207373_at	7.07247e-05	-1.43134	0.00120727	HOXD10
202574_s_at	0.000470249	1.02306	0.00577138	CSNK1G2		228595_at	3.12465e-06	1.43093	0.000142963	HSD17B1
1566269_at	0.00126978	1.02304	0.0113773	RALGAPA1		224961_at	5.2779e-05	1.42899	0.000989699	SCYL2
1562655_at	0.00118687	-1.02295	0.0108557	LOC101927447		243355_at	0.000984325	1.42823	0.0075312	LOC101928243
203009_at	5.75427e-06	-1.02278	0.000286804	BCAM		222460_s_at	7.15765e-07	1.4272	5.26478e-05	FAM192A
1562979_at	7.89882e-07	-1.02263	7.92555e-05	CTD-2553C6.1		1564122_at	0.000122165	-1.42691	0.00174532	LINC00514
213402_at	0.00112759	1.02239	0.0104956	ZNF787		225936_at	4.44668e-05	1.42686	0.000880878	EID2
233477_at	0.000119341	-1.02225	0.00227262	KLK15		209342_s_at	0.000585526	1.42647	0.00522928	IKBKB
242560_at	0.00701308	1.02224	0.0373033	FANCD2		222537_s_at	3.66678e-05	1.42634	0.000770737	CDC42SE1
204403_x_at	3.08378e-05	1.02221	0.000886	FAM115A		1556940_at	0.00208974	-1.4263	0.012822	LOC283484
230696_at	2.06142e-06	1.02163	0.000148105	LOC100289092		230087_at	0.000343515	-1.42614	0.00359183	PRIMA1
218658_s_at	7.47822e-05	1.02155	0.00165938	ACTR8		235290_at	0.000209174	1.42613	0.00254792	ZNF782
1568648_a_at	0.00520341	-1.02118	0.0302788	LOC100505851		235947_at	0.000943892	1.42598	0.00730671	LOC101930067
1554195_a_at	9.17113e-05	-1.02079	0.00191094	C5orf46		209967_s_at	0.000116844	1.42593	0.00169951	CREM
231914_at	4.79033e-06	-1.02075	0.000252566	NUDT14		224480_s_at	0.000717498	-1.42586	0.00601341	AGPAT9
220209_at	4.72693e-06	-1.02061	0.000250717	PYY2		223029_s_at	1.39694e-05	1.42575	0.000403294	TRAF7
221135_s_at	0.00723315	1.02011	0.0381082	ASTE1		243365_s_at	4.33169e-06	-1.42514	0.000179557	AUTS2
201848_s_at	7.38555e-10	-1.01997	1.09159e-06	BNIP3		1561091_at	0.000670776	-1.42483	0.00572447	LINC01209
1559957_a_at	3.10084e-07	-1.01986	4.34551e-05	LOC642852		218466_at	6.8804e-05	1.42397	0.00118596	TBC1D17
208568_at	5.12526e-07	-1.01979	6.13181e-05	MC2R		1553765_a_at	0.0103992	1.42373	0.0408871	KLHL32
239670_at	0.000282364	1.01978	0.0040627	WNK2		223589_at	0.000206384	1.42356	0.00252904	ZNF416
210737_at	3.77252e-07	-1.01956	4.89935e-05	TUB		1564002_a_at	0.000982857	1.42226	0.00752499	AK9
207235_s_at	0.000309361	-1.01943	0.00432481	GRM5		242442_x_at	0.000923761	1.42195	0.00720494	TRMT10A
202928_s_at	0.000165708	1.01918	0.0028357	PHF1		1564729_at	8.96181e-05	-1.42186	0.00141044	LOC101928666
206118_at	7.01677e-08	1.01872	1.78438e-05	STAT4		227747_at	0.000113502	1.42158	0.00166372	MPZL3
1553562_at	3.68859e-07	-1.01867	4.84005e-05	CD8B		233651_s_at	0.000252543	1.42152	0.0029002	MPND
1563662_at	9.78153e-06	-1.01866	0.000409244	LOC285778		210222_s_at	3.35248e-06	1.42139	0.00015012	RTN1
1569481_s_at	9.18615e-06	1.01843	0.000392133	SNX22		240744_at	3.1076e-07	-1.42134	2.99134e-05	CPA5
204232_at	0.000225099	-1.01835	0.00347272	FCER1G		1560661_x_at	1.29758e-05	1.4209	0.000382866	LINC00342
220022_at	0.00155147	-1.01814	0.0131331	ZNF334		207764_s_at	2.93192e-05	1.42064	0.000655224	HIPK3
214467_at	0.000682667	-1.01808	0.00746795	GPR65		1556646_at	0.00268179	1.4206	0.015402	DCTN5
214862_x_at	4.0327e-08	1.01801	1.23178e-05	RP11-119F7.5		214741_at	1.17694e-08	1.42011	3.58526e-06	LOC100506639
226362_at	8.40403e-05	1.01786	0.00179981	RP11-846E15.2		235217_at	0.000791259	1.42002	0.00644356	LINC01004
223655_at	0.0012699	-1.01786	0.0113773	CD163L1		1558750_a_at	0.00236964	1.41987	0.0140536	ARHGAP11B
211512_s_at	0.000326673	1.01769	0.00447752	OGFR		213202_at	5.98145e-07	1.41963	4.6849e-05	SETD1A
1569679_at	4.28822e-06	-1.01757	0.000238271	CDH22		206560_s_at	2.04455e-06	-1.41938	0.00010687	MIA
1554853_at	0.0043989	-1.01752	0.0269872	CYP2U1		214475_x_at	9.01927e-05	1.41905	0.00141704	CAPN3
221018_s_at	0.000442965	-1.0173	0.00553189	TDRD1		209519_at	0.000295304	1.41819	0.00323821	NCBP1
243441_at	0.000138758	-1.0171	0.00251545	LOC101060400		1563108_at	9.41321e-07	-1.41798	6.3741e-05	ELFN2
235798_at	0.00186505	1.0169	0.0148964	TMEM170B		227859_at	0.000174475	1.41771	0.00224246	DNAJC27
213314_at	1.9829e-05	1.01672	0.00065746	SMIM8		207866_at	0.00127821	1.4175	0.00909113	BMP8A
1553081_at	1.17091e-05	-1.01654	0.000459251	WFDC12		211825_s_at	2.19946e-06	1.41722	0.000112074	FLI1
217233_at	7.87298e-06	-1.01652	0.000352552	RP3-359N14.1		1561474_at	0.00012028	-1.4172	0.00173009	LOC101929312
218489_s_at	0.000356351	1.01627	0.00474685	ALAD		205956_x_at	0.00029947	1.41688	0.00326686	PSMC3IP
219646_at	3.23691e-05	1.01609	0.00091746	DEF8		1553739_at	0.00172663	-1.41665	0.0112078	IRAK2
242358_at	1.57642e-06	1.01575	0.000124081	RASSF8-AS1		1557174_a_at	7.96395e-05	1.41659	0.00130512	IRAK1BP1
1861_at	0.000276256	1.01537	0.00401389	BAD		225961_at	0.00102111	1.41656	0.00774761	KLHL42
223611_s_at	0.00262177	1.01466	0.0188254	LNX1		1559650_at	0.00335682	-1.41656	0.0181133	JAZF1-AS1
1569944_at	0.000366957	-1.0142	0.00484154	BC053951		215071_s_at	0.000238576	1.41655	0.00278705	HIST1H2AC
1553865_a_at	7.58202e-07	-1.01341	7.77377e-05	GPR26		212127_at	0.000348011	1.41598	0.00362395	RANGAP1
221219_s_at	0.000590748	1.01335	0.00673367	KLHDC4		227598_at	6.7445e-05	1.41582	0.00116991	ZBED6CL
218745_x_at	0.002988	1.01327	0.0205702	TMEM161A		227057_at	0.000252447	1.41575	0.0029002	ARHGAP27
207346_at	0.000105144	-1.012	0.00208338	STX2		232248_at	1.48084e-07	1.41569	1.87936e-05	LOC100652768
216264_s_at	0.000450115	1.01114	0.0056021	LAMB2		1569616_at	2.41689e-05	-1.41545	0.000577298	GMNC
207496_at	0.000777588	1.01083	0.00813833	MS4A2		222720_x_at	0.000351521	1.4145	0.00364008	C1orf27
224557_x_at	0.000468165	1.01069	0.00575482	P2RX2		204451_at	8.31114e-05	1.41422	0.00134203	FZD1
203421_at	9.80958e-05	1.01024	0.00199822	TP53I11		218894_s_at	0.000311397	1.414	0.00335415	MAGOHB
1562232_at	0.00057388	1.01023	0.00660854	RP11-508N22.12		1552634_a_at	0.000101489	1.41364	0.00153881	ZNF101
209690_s_at	3.79652e-05	-1.00983	0.00102607	DOK4		1559060_a_at	0.000987201	1.41348	0.00754898	FNIP1
203571_s_at	0.000571951	-1.00977	0.00659735	ADIRF		1553883_at	0.00655961	-1.41347	0.0293575	ZNF99
228015_s_at	0.000180124	-1.00976	0.00299887	TRIM8		215659_at	0.00102773	1.41306	0.00778261	GSDMB
218087_s_at	0.000129442	1.00967	0.00240233	SORBS1		201531_at	3.51375e-06	1.41295	0.000154788	ZFP36
1555745_a_at	0.00547302	-1.00945	0.0313699	LYZ		229260_at	5.13091e-05	-1.41254	0.000970365	C5orf15
208080_at	0.0002446	-1.00944	0.00367707	AURKA		1570226_at	0.00033744	-1.41246	0.00355825	LOC101927124
1556350_a_at	0.000164937	1.00942	0.00282694	EIF4A2		213707_s_at	0.00211456	-1.41223	0.0129365	DLX5
219227_at	0.000818062	1.00923	0.00840112	CCNJL		244746_at	4.37579e-08	-1.41196	8.70723e-06	SEMA6D
206979_at	0.000139252	-1.00921	0.00251977	C8B		221520_s_at	4.20444e-05	1.41187	0.000848257	CDCA8
231046_at	0.00148703	1.00917	0.0127315	LINC01023		1556162_at	3.794e-08	-1.41156	7.88734e-06	IGSF3
202993_at	1.82647e-06	1.00906	0.000135528	ILVBL		204959_at	0.000180878	-1.4113	0.00229775	MNDA
218953_s_at	1.71995e-06	-1.0088	0.000130791	PCYOX1L		1561383_at	0.000785839	-1.41118	0.00640993	LOC284661
223823_at	0.000754395	1.00857	0.00796357	KCNMB2		1559298_a_at	6.4688e-07	-1.4111	4.91224e-05	SPATA41
220412_x_at	0.000467144	-1.00826	0.0057525	KCNK7		216806_at	0.000350121	1.41097	0.00363275	RP3-334F4.1
1552816_at	0.000101708	1.00805	0.0020452	NXNL2		208040_s_at	1.47502e-05	-1.41084	0.000417239	MYBPC3
226787_at	0.00404675	1.00796	0.0254288	ZNF18		243818_at	0.000123896	-1.41079	0.00176307	SFTA1P
204836_at	0.000272335	-1.00728	0.0039717	GLDC		238464_at	0.00129892	1.41078	0.00920096	ANKRD36
241964_at	0.00141734	1.00708	0.0122892	ZNF865		225638_at	5.08818e-05	1.41074	0.000965088	COA6
218797_s_at	1.06803e-08	1.0069	5.33513e-06	SIRT7		239682_at	2.46433e-05	1.41016	0.000585298	KANSL1L
226356_at	5.63306e-05	1.00678	0.00135618	FAM73B		219905_at	0.000484518	1.40984	0.00457531	ERMAP
237074_at	0.000301578	-1.00667	0.00424859	LOC101927761		1561899_at	2.23633e-05	-1.40973	0.000548794	CLECL1
205648_at	3.33019e-07	-1.00663	4.51806e-05	WNT2		239707_at	0.000231	-1.409	0.00273211	SLC5A10
202718_at	6.01257e-05	-1.00658	0.00142003	IGFBP2		1559754_at	2.74622e-07	-1.40827	2.73995e-05	LTB
1559828_at	0.000766697	-1.00649	0.00805983	FAM170B		237203_at	3.23571e-06	-1.40801	0.000146572	BC016656
237395_at	0.00193748	1.00635	0.0152948	CYP4Z1		220404_at	0.000286494	1.40797	0.00316381	GPR97
208400_at	1.08983e-05	-1.006	0.000440403	GLP1R		207480_s_at	0.0113669	1.40787	0.0436037	MEIS2
225329_at	0.000144204	1.00569	0.00258418	FAM195B		220103_s_at	0.0015267	1.40745	0.01029	MRPS18C
203128_at	0.000173364	1.00558	0.00292462	SPTLC2		232069_at	0.000775015	-1.40653	0.00634245	KIF26A
233848_x_at	0.000404391	-1.00538	0.00519733	ZNF221		218154_at	0.0011145	1.40653	0.00823783	GSDMD
236024_at	0.000456834	-1.00518	0.00565611	GPM6A		206307_s_at	0.000259246	-1.4065	0.00295605	FOXD1
1553702_at	4.17388e-07	-1.00488	5.28511e-05	ZNF697		217086_at	0.000411044	-1.40608	0.00406914	CHRNB3
222137_at	0.000569469	-1.00488	0.00657694	CC2D1A		218072_at	0.000113592	1.40492	0.00166416	COMMD9
209626_s_at	1.53351e-07	-1.00482	2.8075e-05	OSBPL3		1569387_at	0.00533422	1.40419	0.0252357	BC048103
236675_at	1.07055e-06	-1.00462	9.8539e-05	RPA1		1556289_at	0.000686664	-1.40398	0.00582824	LOC100506016
202072_at	0.000895463	1.00436	0.00896641	HNRNPL		236706_at	0.000226571	1.40381	0.00269651	LYG1
222926_at	0.00765438	-1.00393	0.0396573	DCDC2		218672_at	0.000145033	1.40362	0.0019662	SCNM1
222139_at	0.00142106	1.00387	0.0123152	ERV3-2		235107_at	0.000107152	1.40263	0.00160093	PIAS2
201841_s_at	0.0025278	1.00358	0.018364	HSPB1		235826_at	0.000161235	1.40251	0.0021273	LOC101928954
208214_at	0.000170222	-1.00342	0.00288765	ADRB1		210672_s_at	0.000664712	1.40248	0.00569017	NPRL3
214261_s_at	4.77957e-05	-1.00315	0.0012008	ADH6		214375_at	0.000499483	1.40247	0.00468105	PPFIBP1
230304_at	0.000269044	1.003	0.00394168	CTB-31O20.2		1559420_x_at	0.00173745	-1.40206	0.0112535	CACNB2
220277_at	7.75673e-05	1.00261	0.00170301	CXXC4		1559571_a_at	7.90624e-05	-1.40197	0.00129734	ATP13A4
240472_at	0.00439058	-1.00183	0.0269452	CTD-2541J13.1		1567359_at	0.00621187	-1.40192	0.028217	BDNF-AS
227822_at	0.00191611	1.00165	0.0151713	ZNF605		214021_x_at	0.00129295	-1.40177	0.00916966	ITGB5
220625_s_at	0.0063321	1.00159	0.0347493	ELF5		235379_at	0.0043648	-1.40154	0.021832	LOC100506114
1568593_a_at	0.00166459	1.00129	0.0137828	NUDT16P1		202661_at	0.000167218	1.40125	0.0021789	ITPR2
227982_at	0.00109541	1.00111	0.0103155	SEPSECS		234820_at	0.000595767	-1.40107	0.00528363	MAS1L
238286_at	3.1621e-07	-1.00088	4.36586e-05	SPG7		214532_x_at	6.14225e-06	-1.40105	0.000227064	POU5F1B
1562002_at	0.000150223	-1.00084	0.00265378	MYOZ3		235809_at	0.000931181	1.40069	0.00724112	LIN54
212396_s_at	0.00686545	1.00078	0.0367828	EMC1		223364_s_at	0.000218519	1.40067	0.00263277	DHX37
220389_at	0.00277892	1.00032	0.0195805	CCDC81		225739_at	0.00319757	1.40063	0.0175283	RAB11FIP4
219451_at	0.00186687	1.0001	0.0149032	MSRB2		230951_at	0.000431662	1.40051	0.00420998	EPB41L5
						218612_s_at	1.10203e-05	1.40024	0.000340992	TSSC4
						205354_at	3.14145e-05	1.3993	0.000689518	GAMT
						1560911_at	4.0139e-08	-1.39929	8.21947e-06	LOC100133461
						221042_s_at	0.0062686	1.39881	0.0284077	CLMN
						211904_x_at	8.21118e-06	-1.39877	0.000276402	RAD52
						240692_at	7.41862e-06	1.3976	0.000257532	MGC34796
						210542_s_at	0.00110266	1.39759	0.00818354	SLCO3A1
						228410_at	0.00427774	1.39757	0.0215282	GAB3
						219545_at	0.00273109	1.39709	0.0156015	KCTD14
						205630_at	0.0020948	-1.39686	0.0128487	CRH
						203666_at	0.000137835	-1.3966	0.00189915	CXCL12
						228263_at	0.000363312	1.39625	0.00372545	GRASP
						1555540_at	0.000306559	-1.39613	0.00332078	TGFB3
						1556366_s_at	0.00485354	1.39599	0.0235547	LY86-AS1
						203782_s_at	3.15833e-05	1.39535	0.000692388	POLRMT
						228724_at	0.00108563	1.39493	0.00809557	TTLL7
						208710_s_at	0.000370771	1.39434	0.00378277	AP3D1
						1561592_at	0.00102757	-1.39403	0.00778258	LOC101928823
						207356_at	2.74323e-05	-1.39366	0.000628608	DEFB4A
						232266_x_at	0.00120512	1.3936	0.00872944	CDK13
						242193_at	0.000691092	-1.39339	0.00585276	MIR124-2HG
						214921_at	5.20121e-06	-1.39289	0.000202259	KCNMA1
						216987_at	0.00890102	1.39271	0.0366215	IRF4
						215997_s_at	0.000105051	1.39189	0.00157981	CUL4B
						242432_at	0.000749252	-1.39183	0.00618905	LRRC37A2
						217817_at	0.00616897	1.39133	0.0280723	ARPC4
						223963_s_at	0.000163806	-1.39108	0.00214929	IGF2BP2
						207648_at	7.18199e-05	-1.39091	0.00121987	DRP2
						241905_at	0.000497005	1.3909	0.00466262	PIK3C2A
						203442_x_at	2.16519e-05	1.39054	0.000535484	EML3
						243272_at	0.000638202	-1.38984	0.00553892	LOC101593348
						240615_at	0.00102786	1.38976	0.00778261	PTOV1-AS1
						215041_s_at	4.92744e-05	-1.38969	0.000943898	DOCK9
						241389_at	6.72267e-05	-1.38949	0.00116723	CHRNB2
						1558119_at	2.01042e-05	1.38925	0.000507245	TSPAN17
						224947_at	7.58927e-05	1.38908	0.00126261	RNF26
						243674_at	1.82353e-06	-1.38874	9.90083e-05	LOC102723678
						212765_at	1.21801e-05	1.38873	0.000366712	CAMSAP2
						242585_at	1.46682e-05	1.38858	0.000415536	CKMT2-AS1
						211338_at	9.43498e-05	-1.38833	0.00146167	IFNA2
						1559966_a_at	0.000423574	-1.38782	0.0041516	ZFHX4-AS1
						237882_at	0.00245635	1.38755	0.014444	AC008753.4
						223836_at	0.00024818	-1.38691	0.00286937	FGFBP2
						235890_at	0.000193641	1.38686	0.00241665	TBL1XR1
						1555460_a_at	0.000761171	1.38683	0.0062648	SLC39A6
						221690_s_at	0.000405515	-1.38678	0.00402899	NLRP2
						236926_at	5.46684e-07	-1.38643	4.42681e-05	TBX1
						228148_at	0.000528083	-1.38602	0.00487471	ZNF584
						202452_at	1.39979e-05	1.38599	0.000403391	ZER1
						226523_at	0.000148135	1.38598	0.00199736	TAGLN
						209325_s_at	0.00478066	1.38532	0.0233065	RGS16
						55065_at	4.88468e-07	1.38478	4.10877e-05	MARK4
						1552288_at	0.000482416	-1.38433	0.00456097	CILP2
						244834_at	0.00103578	1.38432	0.00782934	RSG1
						204561_x_at	4.47077e-06	-1.38403	0.000183376	APOC2
						228830_s_at	4.11528e-06	1.38319	0.000172813	ATF7
						229613_at	0.000201411	-1.3831	0.00248582	RP11-401P9.4
						242690_at	0.00131003	1.38287	0.00925041	ATP11C
						240705_at	1.40892e-05	-1.38279	0.00040501	CYP19A1
						222954_at	0.000133821	-1.38261	0.00186032	FBXO40
						222558_at	4.98221e-05	1.38141	0.000950131	RPRD1A
						1562632_at	1.01777e-05	-1.38133	0.000322775	LOC285191
						219193_at	0.000433029	1.38125	0.00421955	WDR70
						223640_at	3.27237e-08	-1.38022	7.09987e-06	HCST
						242039_at	0.000459173	1.3801	0.00440676	ARAP1
						237759_at	0.00849856	1.37999	0.0353451	CD48
						204883_s_at	4.95094e-05	1.37997	0.00094637	HUS1
						235109_at	0.00330137	1.37994	0.0179057	ZBED3
						1569052_at	0.00500167	1.37971	0.0240579	RP11-288H12.4
						1558579_at	0.000305515	-1.37964	0.00331363	FLJ37786
						227967_at	0.00242969	1.37959	0.0143289	TUBGCP5
						228272_at	0.000316089	1.37878	0.00339132	DNLZ
						232760_at	0.000184593	-1.37874	0.00233033	TEX15
						211659_at	0.000331654	-1.37862	0.00351554	GPR135
						1557548_at	0.00540899	-1.37859	0.0255275	PRR26
						200904_at	0.000659301	1.37857	0.00565536	HLA-E
						224378_x_at	0.000478295	1.37855	0.00453726	MAP1LC3A
						1560861_at	0.00265592	-1.37836	0.0152888	AC090627.1
						1563571_at	3.03679e-05	-1.37788	0.000672757	CTBP1-AS
						217478_s_at	0.000381073	-1.37695	0.00385266	HLA-DMA
						224666_at	0.000790923	1.37685	0.00644275	NSMCE1
						205574_x_at	1.94992e-08	-1.37652	5.01015e-06	BMP1
						207357_s_at	0.000706807	1.37594	0.00595082	GALNT10
						230815_at	0.000809964	1.37585	0.00656336	LOC389765
						239741_at	0.00243222	-1.37549	0.0143392	PYGO1
						218046_s_at	0.000506219	1.37529	0.00473282	MRPS16
						1561197_at	0.000463432	-1.37488	0.00443595	FLJ43315
						228396_at	0.00106976	1.37485	0.00801223	PRKG1
						204433_s_at	9.6824e-05	1.37485	0.00148829	SPATA2
						217362_x_at	4.49065e-06	-1.37463	0.000183779	HLA-DRB6
						1552588_a_at	3.11923e-06	-1.37371	0.000142834	CNBD1
						207712_at	0.000603097	-1.37342	0.00532273	BAGE
						225800_at	0.000124246	1.37335	0.00176537	JAZF1
						231758_at	0.000831263	-1.37331	0.00667381	PRM3
						230304_at	0.000595079	1.37291	0.00527924	CTB-31O20.2
						221723_s_at	0.000490937	1.3728	0.00461758	SLC4A5
						204834_at	5.68314e-05	-1.37268	0.00103852	FGL2
						224538_s_at	2.59327e-05	-1.3722	0.00060541	PARD6G
						1553136_at	0.000122897	1.37218	0.00175213	KCTD18
						229736_at	0.000303727	1.37152	0.00329883	TMEM86B
						226114_at	0.000521052	1.3715	0.00482938	ZNF436
						221901_at	0.000452631	1.37105	0.00435946	KIAA1644
						221033_s_at	7.11439e-06	-1.37098	0.000249987	RNF17
						228956_at	7.43155e-05	1.37075	0.00124371	UGT8
						205642_at	7.09724e-07	1.3698	5.24621e-05	CNTRL
						237753_at	4.64365e-05	-1.36963	0.000907495	IL21R
						1558846_at	0.000357273	-1.36954	0.00368356	PNLIPRP3
						209684_at	0.00500063	-1.36934	0.0240553	RIN2
						214674_at	0.00630462	1.36897	0.028521	USP19
						218529_at	0.00119968	1.36866	0.00869693	CD320
						216233_at	0.00590709	-1.36834	0.0272175	CD163
						214008_at	0.000608282	1.36832	0.00534949	TWF1
						1557219_at	0.000180869	-1.3683	0.00229775	LOC100506827
						223393_s_at	0.00106893	-1.36789	0.00800931	TSHZ3
						236719_at	9.36216e-05	-1.36767	0.00145172	LOC100506299
						219634_at	3.02158e-06	1.367	0.000139563	CHST11
						243135_x_at	1.64893e-07	-1.36697	2.00199e-05	SNX8
						202123_s_at	0.000145639	1.36695	0.0019711	ABL1
						201185_at	0.000111365	-1.36684	0.00164233	HTRA1
						215594_at	4.27674e-06	-1.36642	0.000178306	ERV9-1
						222660_s_at	5.24391e-05	1.36633	0.000985599	RNF38
						207934_at	0.00841518	-1.36622	0.0351195	RFPL1
						219298_at	0.011463	1.3661	0.0438709	ECHDC3
						205738_s_at	0.000181258	-1.36601	0.00230204	FABP3
						237425_at	0.000273267	-1.36595	0.00307295	SORCS3-AS1
						203720_s_at	2.24414e-05	1.36591	0.000548987	ERCC1
						203125_x_at	0.000283138	1.36577	0.00314005	SLC11A2
						1553552_at	0.00133591	-1.36568	0.00937507	TAAR8
						202839_s_at	0.000106114	1.36527	0.00159081	NDUFB7
						210041_s_at	0.00363266	1.36519	0.0191455	PGM3
						238878_at	0.00353424	-1.36512	0.0187914	ARX
						214342_at	1.24961e-05	1.36494	0.000373347	ATXN7L1
						216631_s_at	5.15986e-05	1.36396	0.000974491	HLA-DPA2
						228458_at	0.00023288	1.36356	0.0027453	C6orf226
						1569476_at	0.00414339	-1.36327	0.0210304	DKFZP434L187
						236529_at	0.00369624	1.36315	0.0193875	SRCRB4D
						226307_at	0.00144729	1.36306	0.00991113	CRTC2
						230003_at	1.52554e-10	1.36298	2.31692e-07	SLC16A7
						217297_s_at	0.000438016	1.36292	0.00425613	MYO9B
						219061_s_at	7.97753e-05	1.36276	0.00130512	LAGE3
						203762_s_at	0.00641936	1.36214	0.0288966	DYNC2LI1
						230921_s_at	2.9768e-06	-1.36209	0.000138281	MAP3K12
						206104_at	2.49953e-05	-1.36202	0.000590842	ISL1
						201939_at	0.00303284	1.36196	0.0168585	PLK2
						223770_x_at	7.99308e-07	-1.36187	5.63899e-05	MRI1
						244372_at	0.00030058	-1.36165	0.0032744	LOC101060019
						218475_at	0.00303708	1.36129	0.0168769	TRMT2A
						210447_at	0.000344774	-1.36101	0.00359756	GLUD2
						226350_at	1.0983e-05	1.36066	0.000340031	CHML
						1552311_a_at	0.000119821	1.36041	0.00172673	RAX2
						1553041_at	0.000201727	-1.35961	0.00248843	HTR3C
						226304_at	0.000237593	-1.35911	0.0027781	HSPB6
						226270_at	5.26938e-05	1.35885	0.000988688	EXOC2
						225316_at	0.000782668	1.35859	0.00639074	MFSD2A
						236973_at	0.00297625	1.35856	0.0166262	LOC100131662
						215800_at	6.46951e-09	-1.35852	2.40626e-06	DUOX1
						230787_at	2.5211e-05	1.35806	0.000592611	LOC101927886
						1555180_at	7.40237e-05	-1.35806	0.00124072	LOC100132686
						202011_at	0.000359419	1.358	0.00369592	TJP1
						1556060_a_at	0.00884856	1.35771	0.0364801	ZNF451
						231194_at	1.82975e-05	-1.35708	0.000479128	SNX32
						231950_at	0.000161727	1.35661	0.00213173	ZNF658
						229561_at	4.40136e-09	-1.35627	1.90987e-06	LRRC16B
						202999_s_at	0.000103261	-1.35576	0.0015609	LOXL2
						203068_at	0.0002432	1.35544	0.00282433	KLHL21
						213457_at	0.00192887	-1.35526	0.0121331	MFHAS1
						220976_s_at	1.36687e-06	1.35524	8.1498e-05	KRTAP1-1
						1565628_at	0.000193049	1.35418	0.00241201	LRRK1
						213138_at	0.000175419	1.35398	0.00225089	ARID5A
						228191_at	0.00156492	1.35393	0.0104599	FLVCR1
						211840_s_at	0.00428702	-1.35389	0.0215649	PDE4D
						220928_s_at	0.000801087	-1.35383	0.00650173	PRDM16
						242561_at	9.32141e-05	1.35365	0.00144895	IPO9
						203541_s_at	0.00114366	1.35358	0.00839887	KLF9
						231628_s_at	0.00168411	-1.35309	0.011005	SERPINB6
						206772_at	0.000852032	-1.35201	0.00679283	PTH2R
						225681_at	0.000118273	-1.3519	0.00171296	CTHRC1
						203397_s_at	1.86211e-06	1.35142	0.000100332	GALNT3
						204803_s_at	0.00111019	-1.35095	0.008216	RRAD
						221270_s_at	3.68634e-05	1.35046	0.000772817	QTRT1
						212327_at	0.000109297	-1.35013	0.00162121	LIMCH1
						202758_s_at	5.97796e-07	1.35003	4.6849e-05	RFXANK
						228062_at	1.50476e-05	1.34992	0.000421438	NAP1L5
						206267_s_at	0.000598707	-1.34977	0.00530302	MATK
						224362_at	0.000150829	-1.34964	0.00202072	LOC100128922
						228538_at	0.0018733	1.34961	0.0118875	ZNF662
						219754_at	0.00121059	1.34903	0.00875284	RBM41
						1569944_at	6.97719e-05	-1.34795	0.00119736	BC053951
						234697_x_at	5.35686e-05	-1.34788	0.00099927	TAMM41
						242465_at	0.000143766	1.34754	0.00195687	LOC100505592
						238516_at	3.08889e-07	1.34735	2.97858e-05	BMPR2
						215280_s_at	0.0003617	1.34733	0.00371216	PPFIA3
						204781_s_at	0.00371127	-1.34675	0.0194417	FAS
						240551_at	0.0041767	1.34647	0.0211524	ZBTB45
						1562783_at	6.19488e-06	-1.34631	0.000227931	LOC100128840
						1559459_at	0.000638217	1.34617	0.00553892	LOC613266
						37549_g_at	1.50087e-05	1.34577	0.000421253	BBS9
						1554844_at	1.17827e-06	-1.34571	7.49964e-05	EYA3
						206150_at	8.46208e-07	-1.3456	5.87883e-05	CD27
						237894_at	1.63505e-09	-1.34496	9.61249e-07	C3orf22
						231313_at	1.42759e-05	1.34471	0.000408687	FLJ27354
						234473_at	0.00758205	-1.34462	0.0325187	LOC101928697
						1557128_at	0.000466808	1.34444	0.00446046	FAM111B
						234339_s_at	0.000645322	1.34394	0.00558275	GLTSCR2
						1562209_at	0.00338304	-1.34392	0.0182037	DCAF4L1
						220183_s_at	0.00792345	1.34392	0.0335851	NUDT6
						243514_at	0.00912929	1.34389	0.0372857	WDFY2
						232342_at	0.000128041	1.34339	0.00180058	MTMR14
						217070_at	0.000390235	-1.34318	0.00391703	MTHFR
						230557_at	2.89655e-05	1.34266	0.000650652	XRRA1
						207169_x_at	1.91204e-05	1.34254	0.000490572	DDR1
						235232_at	0.000367697	1.34253	0.00376053	GMEB1
						1561335_at	4.87686e-05	-1.34253	0.000937714	LOC440602
						213998_s_at	0.00196652	1.34248	0.0122922	DDX17
						225565_at	0.00537207	1.34229	0.025384	CREB1
						219040_at	0.00137027	1.34205	0.00954092	CORO7
						215505_s_at	0.00248973	1.34169	0.0145808	STRN3
						217777_s_at	8.20203e-05	1.34164	0.00132873	PTPLAD1
						207441_at	0.00109999	-1.34078	0.00817257	SMR3B
						207621_s_at	1.56148e-05	1.34056	0.000431811	PEMT
						1557644_at	0.00054332	-1.34008	0.00496176	LOC101926996
						223611_s_at	0.00342232	1.34005	0.0183608	LNX1
						223968_at	2.50171e-05	-1.33998	0.000590959	ZNF44
						210643_at	0.00575641	-1.33996	0.0267197	TNFSF11
						221131_at	0.00191162	1.33992	0.0120593	A4GNT
						1554302_s_at	0.00032589	-1.33941	0.00346924	LHFPL3-AS1
						1560316_s_at	0.00624758	1.33939	0.0283403	GLCCI1
						203710_at	0.00195807	1.33939	0.0122548	ITPR1
						1861_at	3.23775e-05	1.33922	0.000704714	BAD
						227264_at	1.57481e-05	1.33911	0.000433768	TRAF6
						220277_at	0.000206601	1.3389	0.00252904	CXXC4
						234743_at	0.000161868	-1.33851	0.00213205	LIMD1
						223747_x_at	4.92881e-05	-1.33817	0.000943898	WWOX
						213711_at	2.07483e-05	-1.33794	0.000518235	KRT81
						217211_at	0.000727507	1.3379	0.00607552	ACTBP9
						228349_at	8.13179e-06	1.33739	0.000274957	KIAA1958
						211300_s_at	0.000136164	1.33729	0.00188189	TP53
						203506_s_at	0.000172599	1.33726	0.00222358	MED12
						205924_at	0.000301961	1.3372	0.00328748	RAB3B
						235728_at	0.000394173	1.33719	0.00394801	ZFP3
						226076_s_at	3.14852e-05	1.33716	0.000690792	MBD6
						202025_x_at	0.00163043	1.33674	0.0107545	ACAA1
						202218_s_at	0.00173591	1.33643	0.0112494	FADS2
						223200_s_at	3.04685e-05	1.33641	0.000674165	LSG1
						218234_at	6.85711e-07	1.33638	5.12876e-05	ING4
						211582_x_at	0.00471882	-1.33588	0.0230924	LST1
						213728_at	0.00409208	1.3356	0.020854	LAMP1
						232551_at	0.000143066	1.33545	0.00194986	SLC26A6
						212853_at	2.30625e-05	1.33534	0.000559177	DCUN1D4
						1555786_s_at	1.0918e-07	-1.33521	1.5759e-05	LINC00520
						1556304_s_at	2.86354e-05	-1.33481	0.000644563	LINC00899
						218380_at	0.00074276	1.33465	0.00615403	LOC728392
						209463_s_at	0.000444727	1.33435	0.00430514	TAF12
						222644_s_at	0.000603375	1.33428	0.00532347	COLGALT1
						227245_at	0.00047228	1.33417	0.00450016	NAA25
						87100_at	0.000959203	1.33381	0.00739487	ABHD2
						214570_x_at	4.16033e-07	-1.33368	3.6789e-05	LOC102725072
						230371_at	0.000608149	-1.33338	0.00534949	HPS6
						205802_at	0.00699369	-1.33307	0.0306788	TRPC1
						216426_at	0.000152575	-1.33226	0.00203812	TCEB1P3
						233086_at	0.000357524	1.33225	0.00368545	FAM209A
						221350_at	4.52593e-06	-1.33214	0.000184119	HOXC8
						216912_at	3.82189e-05	-1.33199	0.000790088	ARHGEF4
						201747_s_at	0.000348178	1.33196	0.00362395	SAFB
						231381_at	0.00190607	-1.33098	0.0120395	ESRG
						221425_s_at	1.45977e-05	1.33082	0.000415258	ISCA1
						1553702_at	8.7855e-08	-1.33072	1.37418e-05	ZNF697
						209621_s_at	0.00778623	1.33053	0.0331474	PDLIM3
						237403_at	6.84287e-05	-1.33052	0.00118098	GFI1B
						237291_at	0.00312107	1.33051	0.0172142	PRORSD1P
						225296_at	1.24858e-05	1.33049	0.000373242	ZNF317
						230241_at	0.0013575	1.33044	0.0094815	TOR1AIP2
						242049_s_at	0.00385726	1.33042	0.0200034	NBAS
						226998_at	0.000204807	1.33021	0.0025166	NAA15
						204790_at	1.21554e-06	1.32966	7.60409e-05	SMAD7
						227672_at	0.000134848	1.32949	0.00187159	MROH6
						1555876_at	6.96435e-05	-1.32946	0.00119703	SRGAP1
						201936_s_at	2.14365e-06	1.32938	0.000110154	EIF4G3
						224668_at	4.40989e-05	1.32926	0.000877773	SYS1
						204415_at	0.00715957	1.32925	0.0311862	IFI6
						204893_s_at	4.94862e-05	1.32919	0.000946364	ZFYVE9
						232893_at	0.00124657	1.32917	0.0089338	LMBRD2
						230284_at	0.000855666	-1.32902	0.00681479	MYOM3
						220381_at	0.000351059	-1.32813	0.0036387	ARHGAP28
						229050_s_at	4.6788e-05	1.3278	0.000911666	SNHG7
						219630_at	0.000976486	1.32756	0.00748803	PDZK1IP1
						213888_s_at	0.000894185	-1.32753	0.00703953	TRAF3IP3
						236142_at	0.000629059	1.3273	0.0054837	AF086102
						243722_at	8.02244e-05	-1.32672	0.00130924	PYDC1
						210537_s_at	6.80237e-05	1.32658	0.00117659	TADA2A
						1553811_at	0.000136576	1.32628	0.00188615	FAM222A-AS1
						1554755_a_at	0.00101971	-1.32619	0.00774017	MTUS2
						1563185_at	0.00139944	-1.32608	0.00967436	LOC101930566
						236884_at	7.20488e-07	-1.32599	5.26478e-05	RIMKLA
						236152_at	0.00306805	-1.32597	0.0170041	PAGE5
						226260_x_at	0.000525766	1.3259	0.00486071	ZNF358
						208211_s_at	3.37593e-06	-1.32575	0.000150682	ALK
						222250_s_at	7.25771e-05	1.3257	0.00122766	INTS7
						212617_at	0.000141041	1.32569	0.00193123	ZNF609
						213067_at	5.65118e-05	-1.32524	0.00103507	MYH10
						223920_s_at	0.00092869	1.32495	0.00722586	TP53AIP1
						205710_at	0.00694051	-1.32488	0.0305238	LRP2
						213606_s_at	0.001477	1.32459	0.0100594	ARHGDIA
						213665_at	0.000403611	-1.32454	0.00401957	SOX4
						202996_at	0.000439908	1.3241	0.00426604	POLD4
						232164_s_at	0.000975385	-1.32354	0.0074827	EPPK1
						241802_x_at	0.00223799	-1.3235	0.0134879	GRM2
						213454_at	0.00134858	1.3231	0.00943365	APITD1
						225102_at	0.00027895	-1.32307	0.00311384	MGLL
						1554883_a_at	0.00061072	1.32289	0.00536834	ERCC8
						229641_at	0.000218637	-1.32219	0.00263361	CCBE1
						1562122_at	0.00256409	-1.32198	0.0149156	RP11-214N1.1
						1558801_at	7.51861e-06	1.32195	0.000260342	NNT-AS1
						218868_at	0.00280665	1.32186	0.0159127	ACTR3B
						220246_at	0.000825373	1.32178	0.00664269	CAMK1D
						235921_at	3.06835e-05	-1.32152	0.000676734	LOC102723721
						210115_at	0.000762445	1.32116	0.0062715	RPL39L
						234774_at	0.000133916	1.32112	0.00186117	R3HDML
						233959_at	0.00121512	1.3205	0.00877543	ADCY10P1
						207957_s_at	0.000121082	1.32046	0.00173621	PRKCB
						236348_at	0.000420498	-1.31985	0.00412982	TMEM176B
						203680_at	0.00838445	-1.31903	0.0350367	PRKAR2B
						243807_at	0.00311116	1.31896	0.017174	NCOA7
						207030_s_at	1.48342e-05	-1.31856	0.000418937	CSRP2
						1561328_at	0.000260568	-1.31847	0.00296766	MIR3663HG
						222061_at	0.00308241	1.31832	0.0170649	CD58
						238511_at	0.000658548	1.31796	0.00565189	UBL7-AS1
						208557_at	9.64841e-07	-1.31786	6.4734e-05	HOXA6
						229047_at	1.26626e-05	-1.31782	0.000377686	PLEKHB1
						210329_s_at	0.000394187	-1.31777	0.00394801	SGCD
						224180_x_at	0.000255686	1.31773	0.00292584	WDPCP
						230997_at	0.00192035	1.31705	0.0120979	TTC21A
						234244_at	0.00117496	-1.31704	0.008567	RPF1
						210712_at	0.000477747	-1.31701	0.00453565	LDHAL6B
						1564285_at	1.84768e-06	-1.317	9.99706e-05	HFM1
						219131_at	3.88995e-06	1.31699	0.000165566	UBIAD1
						220423_at	7.43099e-07	-1.31698	5.36002e-05	PLA2G2D
						224997_x_at	8.21497e-06	-1.31683	0.000276402	H19
						1562389_at	0.00352445	-1.31657	0.0187634	LOC101927359
						206282_at	0.000507332	1.31576	0.00473938	NEUROD1
						1564067_x_at	8.55145e-07	-1.31573	5.90341e-05	TMEM151B
						202575_at	0.00183088	1.31572	0.0116875	CRABP2
						222670_s_at	0.00821331	-1.3157	0.0345061	MAFB
						238626_at	0.000115596	1.31512	0.0016872	ANKS6
						225842_at	0.00646214	1.31478	0.0290342	PHLDA1
						214834_at	0.00296541	1.31473	0.0165866	PWAR5
						223345_at	0.000258195	1.31447	0.00294856	HDAC8
						241774_at	0.000469638	1.31415	0.00448202	FLJ31306
						217183_at	0.000953307	-1.31411	0.00735875	SPC24
						236535_at	0.00208633	1.31361	0.0128073	SMC6
						222265_at	0.000624901	-1.31348	0.00546052	TNS4
						237980_at	0.000118047	-1.31335	0.00171138	LINC00347
						221168_at	0.00275842	-1.31328	0.0157035	PRDM13
						214560_at	0.00014871	-1.31323	0.00200166	FPR3
						227679_at	0.000204756	1.31317	0.0025166	HDAC11
						220389_at	0.0049572	1.31298	0.0238959	CCDC81
						1559284_at	0.000786713	-1.31298	0.00641419	LOC101929774
						234449_at	0.00472187	-1.31294	0.0230961	RP3-333B15.4
						213147_at	0.000147612	-1.31294	0.00199227	HOXA10
						220209_at	3.28034e-06	-1.31242	0.000147859	PYY2
						236786_at	0.000387539	-1.31241	0.00389856	FAM135B
						201913_s_at	0.000755177	1.31228	0.00622296	COASY
						1563346_at	0.0066618	1.31224	0.0296874	C21orf91-OT1
						220797_at	0.000969025	1.31217	0.00744644	LOC284009
						1555425_x_at	2.36273e-05	-1.31208	0.000567834	SSH2
						208350_at	3.77442e-05	-1.31181	0.000784066	CSN1S1
						243224_at	0.000298432	1.31133	0.00325814	LOC100506302
						238825_at	0.00675005	1.31113	0.0299634	ACRC
						218597_s_at	3.69187e-05	1.31098	0.000773558	CISD1
						227694_at	0.000111184	1.31084	0.0016412	STPG1
						218676_s_at	0.000458187	1.31023	0.00440023	PCTP
						203402_at	0.000916228	1.3102	0.00716151	KCNAB2
						1562352_at	2.41844e-05	-1.31001	0.000577314	LOC101928583
						1562864_at	0.000128341	-1.30977	0.00180294	LOC101929239
						206529_x_at	0.0065704	-1.30952	0.029383	SLC26A4
						1561598_at	1.87309e-05	-1.30932	0.000485131	RP11-333O1.1
						206220_s_at	5.76731e-05	1.30891	0.00104969	RASA3
						233512_at	0.00516469	1.30879	0.0246127	SH3RF3-AS1
						1555680_a_at	0.00171103	1.30878	0.0111316	SMOX
						232417_x_at	0.000416237	-1.30873	0.00410124	ZDHHC11
						231955_s_at	0.00153854	1.30866	0.0103392	HIBADH
						1553504_at	1.13632e-07	-1.30836	1.60539e-05	MRGPRX4
						217452_s_at	0.0119141	-1.30833	0.0450547	B3GALT2
						206488_s_at	0.00234261	-1.30829	0.0139477	CD36
						239330_at	0.000556052	-1.30795	0.00503943	DCAF12L2
						241858_at	0.00355736	1.30787	0.0188687	TNNI3K
						203453_at	3.62443e-05	-1.30742	0.000763748	SCNN1A
						233734_s_at	8.53434e-08	-1.30732	1.34085e-05	OSBPL5
						216194_s_at	1.0134e-07	1.30713	1.48945e-05	TBCB
						213488_at	0.000117573	-1.30641	0.00170602	SNED1
						1557100_s_at	0.00122946	1.30631	0.00884729	HECTD1
						207491_at	0.000163007	-1.3061	0.00214241	MOGAT2
						1568719_s_at	4.48715e-05	-1.30603	0.000885377	SLC22A23
						220430_at	1.72513e-05	1.30598	0.000459946	FAM110D
						206901_at	9.34816e-05	-1.30587	0.00145075	C19orf57
						203263_s_at	0.007589	1.3055	0.0325256	ARHGEF9
						207850_at	0.00167616	-1.30537	0.0109661	CXCL3
						240668_s_at	2.38464e-05	-1.30524	0.000571843	SERP2
						205246_at	0.000853097	1.30516	0.00679929	PEX13
						227716_at	1.95183e-08	-1.3051	5.01015e-06	UBXN11
						216572_at	0.000393838	-1.30498	0.00394596	FOXL1
						232051_at	0.00262776	1.30453	0.0151634	CCDC102A
						238195_at	0.000542401	-1.30428	0.00495584	RP11-506E9.3
						1555201_a_at	0.000148799	1.30399	0.00200187	RMND1
						208261_x_at	0.000133623	-1.30379	0.0018591	IFNA10
						216277_at	5.55914e-05	-1.30376	0.0010265	BUB1
						216358_at	0.000200071	-1.30341	0.0024743	SMARCE1P2
						220131_at	6.58165e-06	1.30327	0.000237057	FXYD7
						235494_at	0.000233077	1.30327	0.00274703	LSAMP
						219366_at	0.00238651	1.3032	0.0141355	AVEN
						1555758_a_at	0.0123048	1.30314	0.0460957	CDKN3
						206673_at	9.19809e-05	1.30299	0.00143605	GPR176
						1552910_at	0.00262431	-1.30258	0.0151499	SIGLEC11
						1561062_a_at	0.0020526	-1.30233	0.0126637	LOC101928850
						236871_s_at	0.00121707	-1.3021	0.00878574	IQCF3
						239180_at	0.0059017	1.30201	0.0272002	LOC100507419
						232104_at	0.000700712	-1.30183	0.00591317	C1orf95
						229873_at	4.05147e-05	1.30161	0.000824392	KCTD21
						201066_at	8.93177e-05	1.30161	0.00140764	CYC1
						244379_at	0.000875896	1.30107	0.00693257	LOC101927507
						1562633_at	0.00126424	-1.30082	0.00902736	RMST
						221618_s_at	0.00141594	1.30067	0.00975493	TAF9B
						221139_s_at	0.000999725	1.30059	0.00762449	CSAD
						230396_at	3.55961e-05	-1.30054	0.000753764	SAMM50
						1558027_s_at	0.00428734	1.30034	0.0215649	PRKAB2
						224659_at	4.97957e-06	1.30016	0.000196293	SEPN1
						237651_x_at	0.012753	-1.3001	0.0472855	LINC00518
						231979_at	0.00244176	1.29983	0.0143753	GABPB1-AS1
						214203_s_at	6.03262e-07	-1.29966	4.6918e-05	LOC102724788
						203769_s_at	4.89967e-05	1.2992	0.000940663	STS
						221073_s_at	1.23046e-05	-1.29902	0.000369259	NOD1
						1568689_at	0.00223992	-1.29866	0.0134965	LOC100631378
						237772_at	8.7067e-05	1.29856	0.00138303	AC073283.7
						206981_at	0.000674967	-1.29845	0.00575453	SCN4A
						219608_s_at	0.000576414	1.29796	0.00516562	FBXO38
						1555759_a_at	6.00148e-05	-1.29781	0.00107973	CCL5
						231777_at	0.000168649	1.29768	0.00218971	CSNK2B
						204248_at	0.00459555	1.29753	0.0226664	GNA11
						223362_s_at	7.61753e-05	-1.29731	0.00126515	2003-09-01
						207517_at	0.000109939	-1.2971	0.00162898	LAMC2
						227349_at	0.000623848	1.29652	0.00545742	HELLS
						223246_s_at	4.5815e-05	1.29642	0.000900733	STRBP
						237266_at	1.0441e-06	-1.29619	6.83664e-05	KCNIP2-AS1
						233362_at	0.00124734	1.29591	0.00893586	ZNF341
						209487_at	0.00510007	-1.29572	0.0244088	RBPMS
						230710_at	0.000171778	1.2957	0.00221782	MIR210HG
						217660_at	0.000168405	-1.29529	0.00218811	MYH14
						239500_at	7.33495e-05	-1.29518	0.00123294	EFCAB1
						223812_at	7.01997e-05	-1.29513	0.00120243	FAM178B
						218726_at	0.00186035	-1.29502	0.0118304	HJURP
						214410_at	0.00236791	-1.29443	0.0140464	RP11-348B17.1
						221819_at	9.0526e-05	1.29421	0.00142064	RAB35
						218493_at	0.00282886	1.29417	0.0160001	SNRNP25
						214910_s_at	2.55215e-05	1.29399	0.000597342	APOM
						205581_s_at	0.0015199	-1.29396	0.0102555	NOS3
						230650_at	2.70201e-05	1.29383	0.000622964	SLCO5A1
						204374_s_at	0.00312314	1.29377	0.0172204	GALK1
						218216_x_at	0.000107693	1.29355	0.00160363	ARL6IP4
						204610_s_at	6.76968e-05	1.29344	0.00117242	CCDC85B
						214663_at	1.70359e-05	1.29333	0.000456549	DSTYK
						218180_s_at	0.000608166	1.29329	0.00534949	EPS8L2
						233334_x_at	0.000960525	1.29319	0.00740089	LOC101929857
						238092_at	0.00275661	-1.29301	0.0157012	LRFN4
						240807_at	1.87705e-07	-1.29287	2.16971e-05	LINC01187
						213197_at	0.00158701	-1.29252	0.0105546	ASTN1
						217325_at	0.000127299	-1.29223	0.00179476	KRT3
						1557787_at	2.46379e-06	-1.2916	0.000121031	LOC101929153
						222564_at	0.000494481	1.29141	0.00464692	POGK
						1559285_at	8.81062e-05	-1.29124	0.00139346	RP11-1017G21.4
						1553907_a_at	0.00168082	-1.2911	0.0109889	EXD1
						206845_s_at	0.000234691	1.29107	0.00275891	RNF40
						231385_at	0.000133656	-1.29053	0.0018591	DPPA3
						206843_at	0.000233215	-1.29018	0.00274806	CRYBA4
						203163_at	0.0052015	1.2899	0.0247556	KATNB1
						1569009_s_at	0.000881556	-1.28855	0.00696317	FAM201B
						234360_at	4.69007e-05	1.28831	0.000913536	RPL7AP71
						202844_s_at	0.000285782	1.28804	0.00316054	RALBP1
						213972_at	0.000736836	-1.28796	0.00611885	RP11-79P5.2
						232031_s_at	0.000916024	1.28788	0.00716094	EPG5
						1560637_at	0.00202056	-1.28753	0.0125292	BC039537
						210539_at	0.000180094	-1.28711	0.00229151	TTLL5
						214900_at	4.0159e-05	1.28706	0.000819383	ZKSCAN1
						1567014_s_at	0.00161125	1.28679	0.0106676	CSNK2A1
						218816_at	0.000549494	1.28663	0.0049981	LRRC1
						221185_s_at	1.63455e-06	-1.28663	9.11348e-05	IQCG
						220097_s_at	9.76946e-05	1.28635	0.00149858	TMEM104
						207647_at	0.00392851	-1.2863	0.0202461	CDY1
						218664_at	9.81128e-05	1.28617	0.00150387	MECR
						211399_at	3.05914e-07	-1.28613	2.97084e-05	FGFR2
						213018_at	3.62018e-05	1.28606	0.000763633	GATAD1
						204574_s_at	0.000827278	-1.28604	0.0066556	MMP19
						219021_at	1.90533e-05	1.28579	0.000489999	RNF121
						203499_at	0.00790687	-1.28577	0.0335357	EPHA2
						1556421_at	6.78169e-05	-1.28521	0.00117375	LOC286189
						204448_s_at	0.000836941	1.28509	0.00671318	PDCL
						215945_s_at	0.00236639	1.28505	0.0140404	TRIM2
						208158_s_at	0.00224503	-1.28498	0.013514	OSBPL1A
						241111_at	0.00152779	-1.28443	0.0102957	HSD3B1
						214555_at	3.51847e-05	-1.28434	0.000747076	SSTR5
						1569077_x_at	5.0067e-05	-1.28343	0.000954134	ZNF836
						1570013_at	0.000604504	-1.28319	0.00532911	LOC101927411
						1562743_at	8.1544e-05	1.28279	0.00132337	ZNF33B
						219918_s_at	0.010515	1.28231	0.0412179	ASPM
						229401_at	0.000100593	-1.28198	0.00152769	IL17RE
						233001_at	3.20522e-05	1.28158	0.000699863	SAMD10
						217171_at	5.30421e-05	1.28151	0.000993518	SMPD1
						59697_at	0.00322332	1.2814	0.0176218	RAB15
						226336_at	0.000451844	1.28132	0.00435621	LOC101060363
						219284_at	0.000266718	1.28107	0.00301922	HSPBAP1
						1562777_at	0.000562637	-1.28085	0.00507543	ERV3-1
						243833_at	6.83562e-05	-1.28076	0.00118043	UNC5A
						204381_at	0.000208503	-1.28014	0.00254496	LRP3
						230086_at	0.00674008	1.28012	0.0299434	FNBP1
						201326_at	3.78409e-06	1.2799	0.000162653	CCT6A
						236845_at	1.87412e-05	1.27971	0.000485168	TRIM62
						212954_at	0.000173471	1.27971	0.00223271	DYRK4
						209198_s_at	0.000179272	-1.27956	0.00228212	SYT11
						236604_at	0.000137727	-1.27877	0.00189869	BAHCC1
						209496_at	0.000295364	-1.27855	0.00323823	RARRES2
						1552484_at	7.87619e-05	1.27846	0.00129458	SMCR8
						226356_at	0.000338408	1.2782	0.00356364	FAM73B
						234742_at	2.82358e-06	-1.27796	0.000133086	SIRPG
						238412_at	0.000334632	1.27771	0.00353888	LOC101060405
						235347_at	0.000121469	1.27752	0.00173993	LRCH3
						205809_s_at	0.000730817	1.27743	0.006092	WASL
						217027_x_at	0.0130305	1.27726	0.0480473	AC004941.5
						220333_at	2.91211e-05	-1.27696	0.00065254	PAQR5
						213556_at	0.00438398	1.27676	0.0219119	PINLYP
						217119_s_at	0.00110083	1.27671	0.0081766	CXCR3
						223506_at	2.41907e-05	1.27627	0.000577314	ZC3H8
						1559839_at	0.00279789	-1.27615	0.0158819	TBX18
						209978_s_at	0.00203821	-1.27556	0.0125977	LPA
						235014_at	4.96968e-05	1.27466	0.000948881	ILF3-AS1
						204163_at	0.00496788	1.27429	0.0239296	EMILIN1
						1554810_at	0.000165703	-1.27421	0.00216742	PLA2G4C
						207877_s_at	0.000555112	1.27397	0.00503413	NVL
						1554413_s_at	0.00113177	-1.27393	0.00832922	SNX29P1
						241187_at	0.00356142	-1.27385	0.0188811	RP11-5N11.2
						214735_at	0.00392435	-1.27378	0.0202304	IPCEF1
						220088_at	0.0120236	-1.27365	0.0453717	C5AR1
						1561535_at	0.000937639	-1.27364	0.00727601	LOC101928273
						1562916_at	0.0119647	-1.2736	0.0452086	LINC00102
						223595_at	1.20434e-06	1.27338	7.56333e-05	TMEM133
						206838_at	0.000170296	-1.2729	0.00220638	TBX19
						226405_s_at	0.000400565	1.27273	0.00399432	ARRDC1
						243052_at	9.17597e-06	1.27231	0.000300237	MOB3C
						220051_at	5.92527e-08	-1.27224	1.04168e-05	PRSS21
						221189_s_at	4.08346e-05	1.27188	0.000829358	MIR6878
						205720_at	0.000417925	1.27183	0.00411194	POMC
						1553679_s_at	0.000602884	1.27141	0.00532218	VKORC1L1
						1553741_at	0.0035949	-1.27134	0.0190144	LINC00337
						219646_at	0.000125382	1.27122	0.0017746	DEF8
						210727_at	0.000285465	-1.27106	0.00315884	CALCA
						1562294_x_at	0.00158518	-1.27099	0.0105476	ANKRD30B
						207091_at	0.00132442	1.27098	0.00931715	P2RX7
						239684_at	0.00125641	-1.27084	0.00898499	TRPM3
						1556206_at	0.010869	-1.27076	0.0422153	LINC00408
						228050_at	0.000134281	1.2707	0.00186578	UTP15
						205291_at	1.32338e-05	-1.27051	0.000387759	IL2RB
						1555416_a_at	0.00022766	1.27044	0.00270359	ALOX15B
						228994_at	3.37876e-06	-1.26986	0.000150682	CCDC24
						1553826_a_at	0.00119192	1.26966	0.00865987	PRR35
						232532_at	2.38335e-06	-1.26943	0.000118214	QRICH2
						202993_at	0.000282242	1.26922	0.00313714	ILVBL
						1553693_s_at	0.000926574	1.26904	0.00722173	CBR4
						226970_at	1.06269e-06	1.26888	6.93347e-05	FBXO33
[truncated: 1,737 more rows]

## Sheet: Table S3
Table S3: differential expression analysis of the GSE6477 dataset. Differentially expressed genes were selected based on a log fold change (log2FC) threshold of ≤ -1 and ≥ 1, and an adjusted p-value (adj. p) ≤ 0.05.
mgus vs healthy							smm vs healthy						mm vs healthy
probeIDs	p.value	log2FC	adj.p.value	GeneSymbol			probeIDs	p.value	log2FC	adj.p.value	GeneSymbol		probeIDs	p.value	log2FC	adj.p.value	GeneSymbol
206207_at	3.21208e-11	-3.89879	7.15747e-07	CLC			215621_s_at	4.08462e-14	-6.24873	3.03392e-10	IGHD		215621_s_at	3.591e-22	-7.39348	6.72009e-19	IGHD
211743_s_at	1.5077e-08	-3.88446	4.79945e-05	PRG2			216853_x_at	2.71624e-14	-5.49539	3.0263e-10	IGLJ3		216853_x_at	4.26052e-26	-6.65408	2.37343e-22	IGLJ3
217320_at	1.9892e-06	-3.06024	0.000726644	LOC100293211			217320_at	3.17407e-10	-5.36801	2.28154e-07	LOC100293211		217320_at	9.51744e-19	-6.26864	4.81993e-16	LOC100293211
206111_at	7.53285e-10	-2.89554	5.59515e-06	RNASE2			216365_x_at	1.2891e-12	-5.01857	3.19166e-09	CKAP2		216365_x_at	2.20099e-22	-5.74566	5.44941e-19	CKAP2
220811_at	3.08165e-08	-2.7618	7.62983e-05	PRG3			211635_x_at	4.22971e-13	-4.69184	1.88501e-09	IGHA1		217084_at	4.47275e-24	-5.56962	1.4238e-20	IGHA1
206851_at	7.71724e-07	-2.67776	0.000419423	RNASE3			216541_x_at	9.94987e-12	-4.67634	1.58366e-08	IGHG1		214777_at	2.33676e-14	-5.55618	4.60797e-12	abParts
208712_at	0.00210967	2.65935	0.0382957	CCND1			211634_x_at	3.84344e-10	-4.43151	2.37898e-07	IGHM		211634_x_at	9.19185e-14	-5.36385	1.56358e-11	IGHM
211639_x_at	1.90949e-05	-2.63683	0.00271535	IGH			211743_s_at	1.06017e-08	-4.4168	3.10839e-06	PRG2		216541_x_at	1.82512e-19	-5.30906	1.27091e-16	IGHG1
220005_at	3.24601e-05	-2.61285	0.00358322	P2RY13			216573_at	1.22249e-11	-4.40667	1.81605e-08	IGLV1-44		211743_s_at	3.45668e-18	-5.27645	1.5405e-15	PRG2
206871_at	2.6803e-05	-2.54574	0.00331052	ELANE			214768_x_at	2.191e-11	-4.21956	2.71233e-08	IGKC		215777_at	2.42438e-27	-5.14042	1.80075e-23	IGLV4-60
217145_at	2.44542e-06	-2.48469	0.000801343	IGK			215777_at	7.55697e-13	-4.18907	2.4056e-09	IGLV4-60		216573_at	6.92088e-21	-5.10786	9.07164e-18	IGLV1-44
216573_at	3.36959e-06	-2.46419	0.00101466	IGLV1-44			211655_at	1.44039e-14	-4.15334	3.0263e-10	IGLC1		217235_x_at	2.95303e-17	-4.94932	9.98198e-15	IGLL5
215777_at	1.467e-06	-2.43215	0.000653781	IGLV4-60			214777_at	1.60121e-08	-3.9855	4.10112e-06	abParts		211642_at	8.15978e-21	-4.90507	1.01014e-17	IGHV3-73
221933_at	0.000672819	2.37749	0.0201151	NLGN4X			206207_at	3.8025e-10	-3.93317	2.37898e-07	CLC		211655_at	2.95345e-22	-4.81772	6.58118e-19	IGLC1
214768_x_at	7.33272e-07	-2.32773	0.000413693	IGKC			211642_at	1.01174e-10	-3.83346	9.39356e-08	IGHV3-73		211868_x_at	3.52064e-21	-4.77033	4.90315e-18	IGH
216541_x_at	1.34932e-05	-2.31804	0.0022438	IGHG1			217235_x_at	1.16766e-07	-3.75573	2.04874e-05	IGLL5		211908_x_at	1.4255e-18	-4.53974	6.75837e-16	IGK
211881_x_at	4.92809e-06	-2.31427	0.00127689	IGLJ3			211868_x_at	4.39018e-12	-3.6875	8.1522e-09	IGH		210982_s_at	1.94477e-09	-4.39976	1.05665e-07	HLA-DRA
211634_x_at	1.19764e-05	-2.30797	0.00213496	IGHM			210982_s_at	5.62761e-05	-3.62115	0.00190288	HLA-DRA		211835_at	8.04588e-19	-4.23602	4.16945e-16	IGKC
203948_s_at	4.28125e-06	-2.30143	0.00114959	MPO			206871_at	3.38313e-08	-3.61828	7.69248e-06	ELANE		206207_at	5.33478e-22	-4.15779	8.49106e-19	CLC
222285_at	6.4766e-08	-2.29493	0.000120265	IGHD			205997_at	7.3538e-07	-3.53263	8.35208e-05	ADAM28		206871_at	1.08249e-19	-4.14716	7.78098e-17	ELANE
202018_s_at	0.000510768	-2.29424	0.0172185	LTF			211959_at	1.87587e-09	-3.52331	8.70834e-07	IGFBP5		205033_s_at	4.93168e-22	-4.11664	8.45328e-19	DEFA1
214627_at	8.51814e-07	-2.29212	0.000431386	EPX			213566_at	1.41876e-05	-3.48961	0.000743866	RNASE6		213975_s_at	1.14287e-10	-4.10188	8.72733e-09	LYZ
211655_at	9.97148e-07	-2.28562	0.000493766	IGLC1			222315_at	7.99478e-06	-3.24588	0.000490469	LOC100996756		202018_s_at	6.04198e-19	-3.92467	3.56418e-16	LTF
205033_s_at	3.23451e-05	-2.25079	0.00358322	DEFA1			217145_at	4.93414e-12	-3.21799	8.4575e-09	IGK		213566_at	1.70355e-07	-3.8505	5.1367e-06	RNASE6
219059_s_at	9.28608e-06	-2.22915	0.00183999	LYVE1			206111_at	1.67154e-11	-3.21747	2.32793e-08	RNASE2		211645_x_at	1.2828e-09	-3.6615	7.4246e-08	IGKV1-17
201743_at	0.00018775	-2.22292	0.00987292	CD14			205033_s_at	8.2012e-08	-3.21432	1.55884e-05	DEFA1		217378_x_at	2.8267e-07	-3.6578	7.79548e-06	IGKV1OR2-108
201506_at	0.000548628	-2.19809	0.0178609	TGFBI			202018_s_at	9.53539e-06	-3.20212	0.000565098	LTF		219607_s_at	8.66955e-13	-3.64331	1.17081e-10	MS4A4A
206676_at	0.000453877	-2.17993	0.0161047	CEACAM8			219607_s_at	1.79337e-05	-3.00554	0.000882157	MS4A4A		218559_s_at	2.2386e-10	-3.63087	1.55883e-08	MAFB
216276_s_at	9.33085e-06	2.17167	0.00183999	ADAM3A			213975_s_at	4.67074e-06	-2.98418	0.000324231	LYZ		216401_x_at	3.34973e-07	-3.58731	9.09469e-06	IGKV1-37
206710_s_at	0.00054906	-2.15642	0.0178609	EPB41L3			216846_at	1.48797e-09	-2.95254	7.92032e-07	CYAT1		206111_at	5.79759e-31	-3.49092	1.29188e-26	RNASE2
212104_s_at	5.28294e-07	2.14887	0.000362824	RBFOX2			204959_at	3.70209e-06	-2.92046	0.000278807	MNDA		206060_s_at	2.04035e-14	-3.48616	4.05938e-12	PTPN22
204112_s_at	0.000102609	-2.14334	0.0070209	HNMT			206851_at	2.66282e-08	-2.91572	6.38017e-06	RNASE3		206851_at	7.11775e-19	-3.47722	3.86841e-16	RNASE3
209768_s_at	1.50872e-05	2.13562	0.00238432	SEPT5-GP1BB			206060_s_at	1.56546e-07	-2.90661	2.54622e-05	PTPN22		206701_x_at	4.42363e-06	3.47332	8.05326e-05	EDNRB
213566_at	0.00178424	-2.13222	0.0352466	RNASE6			206701_x_at	3.05241e-05	2.90009	0.00125031	EDNRB		204112_s_at	3.5674e-13	-3.45074	5.19558e-11	HNMT
217056_at	2.23406e-06	2.11791	0.000759618	AV8S2A1N1T			204112_s_at	4.7127e-06	-2.8946	0.000326128	HNMT		201743_at	3.95795e-15	-3.42986	9.79944e-13	CD14
210997_at	0.000605628	2.1001	0.019088	HGF			217239_x_at	3.31677e-09	-2.89	1.34377e-06	LOC101930405		211990_at	7.30756e-14	-3.40426	1.26228e-11	HLA-DPA1
200799_at	4.89768e-06	-2.09283	0.00127689	HSPA1A			218559_s_at	0.000198687	-2.87686	0.00440804	MAFB		209771_x_at	1.61218e-16	-3.3651	4.85461e-14	CD24
219607_s_at	0.000683699	-2.05846	0.0201786	MS4A4A			204015_s_at	1.50659e-06	2.85815	0.000147243	DUSP4		216846_at	4.73225e-17	-3.35423	1.57386e-14	CYAT1
214916_x_at	7.42192e-07	-2.04518	0.000413693	IGHA1			210997_at	4.7029e-05	2.85774	0.00169718	HGF		203382_s_at	2.61784e-09	-3.29401	1.37579e-07	APOE
214181_x_at	1.28409e-05	-2.04368	0.0022348	LST1			216834_at	5.52424e-06	-2.83238	0.000368106	RGS1		203948_s_at	1.53575e-17	-3.29043	5.70352e-15	MPO
203645_s_at	0.0018359	-2.04362	0.0356042	CD163			201744_s_at	0.000105184	-2.8014	0.00291152	LUM		219059_s_at	9.9864e-20	-3.27419	7.41757e-17	LYVE1
217054_at	2.46756e-09	2.02768	1.37462e-05	AK096803			220066_at	4.36798e-09	-2.77313	1.53505e-06	NOD2		215051_x_at	8.51861e-20	-3.27215	6.54552e-17	AIF1
201170_s_at	0.00216708	-2.0274	0.0386622	BHLHE40			213793_s_at	3.33044e-06	2.7471	0.0002641	HOMER1		220377_at	2.62028e-05	-3.25518	0.000350677	KIAA0125
216412_x_at	0.00044599	-2.02477	0.0159926	CKAP2			200675_at	1.18017e-07	-2.73737	2.0545e-05	CD81		203868_s_at	4.23624e-16	-3.19339	1.19489e-13	VCAM1
219423_x_at	3.42063e-07	-2.02013	0.000293549	TNFRSF25			220811_at	5.18792e-08	-2.735	1.07039e-05	PRG3		204959_at	2.13035e-10	-3.18263	1.48811e-08	MNDA
211642_at	0.000142065	-2.01663	0.00853269	IGHV3-73			201212_at	1.28448e-05	-2.70941	0.000691932	LGMN		210933_s_at	1.34454e-09	-3.14708	7.7417e-08	FSCN1
209160_at	1.38312e-05	-1.97468	0.00226618	AKR1C3			209771_x_at	8.72874e-08	-2.70258	1.60746e-05	CD24		201506_at	4.70751e-12	-3.13373	5.29785e-10	TGFBI
203193_at	8.52639e-08	1.96725	0.000146149	ESRRA			207981_s_at	1.42176e-08	2.62303	3.73274e-06	ESRRG		215035_at	5.25141e-12	-3.12469	5.79227e-10	IGLV6-57
202996_at	1.45457e-07	1.96452	0.000190659	POLD4			207238_s_at	3.56799e-08	-2.57858	7.95873e-06	PTPRC		200675_at	4.53298e-10	-3.11705	2.9109e-08	CD81
204137_at	0.00162638	-1.96018	0.0334323	GPR137B			214574_x_at	1.23205e-08	-2.53787	3.47517e-06	LST1		208146_s_at	2.23949e-08	-3.1124	9.17326e-07	CPVL
217235_x_at	0.000211985	-1.95718	0.0104738	IGLL5			203948_s_at	6.6163e-07	-2.53126	7.91798e-05	MPO		202295_s_at	3.49827e-20	-3.09291	3.11808e-17	CTSH
215035_at	0.000455072	-1.95075	0.0161214	IGLV6-57			220005_at	5.19366e-05	-2.52538	0.00181112	P2RY13		201212_at	3.01529e-09	-3.09217	1.56986e-07	LGMN
208710_s_at	2.27779e-05	1.9505	0.00305759	AP3D1			217378_x_at	2.76579e-06	-2.51962	0.00023051	IGKV1OR2-108		212775_at	1.09035e-12	-3.0609	1.44621e-10	OBSL1
218741_at	7.63162e-06	-1.94303	0.00163619	CENPM			219463_at	0.00442074	2.4877	0.0354854	LAMP5		205997_at	7.39803e-06	-3.04453	0.000122775	ADAM28
220066_at	3.67417e-05	-1.94302	0.00386187	NOD2			211571_s_at	1.64539e-05	-2.47829	0.000822622	VCAN		219463_at	0.000194637	3.03528	0.00183232	LAMP5
209774_x_at	0.000297883	-1.92542	0.0130922	CXCL2			221911_at	0.00049959	2.47692	0.0083451	ETV1		217239_x_at	6.67815e-18	-3.02491	2.7635e-15	LOC101930405
201012_at	5.14176e-06	-1.92064	0.00128735	ANXA1			202295_s_at	4.5624e-08	-2.47325	9.68228e-06	CTSH		204602_at	2.14488e-08	3.02372	8.81815e-07	DKK1
217231_s_at	0.000365324	-1.88825	0.014408	MAST1			202917_s_at	3.75032e-06	-2.46446	0.000281375	S100A8		221841_s_at	4.29634e-08	-3.00226	1.63025e-06	KLF4
217150_s_at	2.15969e-06	1.88301	0.000759618	NF2			211990_at	1.71382e-05	-2.46091	0.000850538	HLA-DPA1		220811_at	1.32066e-18	-2.99211	6.4633e-16	PRG3
203980_at	0.000409259	-1.87672	0.01525	FABP4			211645_x_at	4.45308e-06	-2.44576	0.000312038	IGKV1-17		220066_at	5.92118e-12	-2.98545	6.40494e-10	NOD2
209400_at	6.88074e-07	1.87346	0.000413693	SLC12A4			212775_at	1.58295e-06	-2.43717	0.000152696	OBSL1		211959_at	2.17971e-09	-2.98426	1.16476e-07	IGFBP5
211887_x_at	6.47856e-06	-1.87085	0.0014582	MSR1			203645_s_at	4.27922e-05	-2.43523	0.00157871	CD163		213793_s_at	1.97749e-07	2.97028	5.81326e-06	HOMER1
214500_at	0.000266917	-1.86625	0.0121135	H2AFY			207802_at	5.67784e-05	-2.42889	0.00191406	CRISP3		205382_s_at	3.284e-10	-2.93949	2.16501e-08	CFD
204794_at	6.39951e-05	-1.86454	0.00539106	DUSP2			221933_at	0.000266502	2.42314	0.00545815	NLGN4X		215049_x_at	9.12904e-16	-2.93385	2.3932e-13	CD163
202894_at	8.06829e-09	1.86362	2.99643e-05	EPHB4			201743_at	2.65786e-05	-2.40854	0.00115016	CD14		211571_s_at	2.90061e-10	-2.93258	1.94681e-08	VCAN
202800_at	0.000119211	-1.86162	0.00760155	SLC1A3			219059_s_at	3.83363e-07	-2.39626	5.24078e-05	LYVE1		207238_s_at	7.76889e-10	-2.93183	4.7299e-08	PTPRC
219096_at	7.84912e-06	1.85798	0.00165002	ARMC7			204602_at	9.21618e-06	2.3949	0.000550574	DKK1		214181_x_at	1.6703e-20	-2.92769	1.69178e-17	LST1
201212_at	0.000615221	-1.85502	0.0193053	LGMN			202799_at	3.72588e-10	2.38871	2.37898e-07	CLPP		206676_at	4.13123e-11	-2.92718	3.50023e-09	CEACAM8
207981_s_at	6.44062e-05	1.83982	0.00539149	ESRRG			205054_at	6.42127e-06	2.3869	0.000411164	NEB		202917_s_at	4.02562e-12	-2.92212	4.64782e-10	S100A8
204011_at	2.69293e-05	-1.82699	0.00331052	SPRY2			208712_at	0.00239544	2.36898	0.0236184	CCND1		202898_at	1.04661e-11	-2.86155	1.0698e-09	SDC3
214777_at	0.000382833	-1.82473	0.0146827	abParts			222206_s_at	2.3339e-09	2.36245	1.00012e-06	NCLN		210432_s_at	4.15183e-05	2.85147	0.000510218	SCN3A
202075_s_at	0.00215511	-1.82433	0.0385002	PLTP			203382_s_at	0.00107614	-2.36196	0.0140809	APOE		201427_s_at	1.62925e-09	-2.82959	9.12529e-08	SEPP1
202648_at	3.18629e-05	1.82024	0.00358322	TCF3			201506_at	6.55647e-05	-2.35329	0.00209609	TGFBI		217757_at	3.87945e-11	-2.82826	3.35061e-09	A2M
202799_at	2.57928e-05	1.81986	0.00328265	CLPP			215946_x_at	7.31874e-05	-2.34846	0.00228408	IGLL3P		217231_s_at	3.9324e-07	-2.82429	1.04192e-05	MAST1
215051_x_at	0.000167864	-1.81983	0.00937472	AIF1			206676_at	0.000204255	-2.32782	0.00448415	CEACAM8		206150_at	3.02776e-11	-2.82306	2.74259e-09	CD27
219093_at	0.000150559	-1.81776	0.00889894	PID1			216401_x_at	0.000991294	-2.31288	0.0133225	IGKV1-37		203665_at	6.2692e-15	-2.81109	1.41108e-12	HMOX1
217462_at	2.48192e-05	1.8121	0.00318162	MYRF			202075_s_at	0.00186013	-2.31021	0.0201206	PLTP		201744_s_at	2.63294e-07	-2.76962	7.37984e-06	LUM
213439_x_at	3.9524e-06	1.81113	0.00110089	RUNDC3A			206398_s_at	8.01762e-07	-2.30983	8.84438e-05	CD19		220005_at	3.28063e-14	-2.76037	6.28961e-12	P2RY13
203886_s_at	0.000139075	1.8071	0.00839837	FBLN2			203193_at	1.86337e-09	2.30321	8.70834e-07	ESRRA		204006_s_at	4.0981e-11	-2.75659	3.48542e-09	FCGR3A
213350_at	5.07527e-06	1.80193	0.00128514	RPS11			215035_at	0.000191719	-2.29855	0.00429355	IGLV6-57		206710_s_at	3.63471e-12	-2.75236	4.21835e-10	EPB41L3
211506_s_at	0.000584634	-1.79942	0.0186372	CXCL8			202946_s_at	2.60922e-06	2.2833	0.000221913	BTBD3		210136_at	1.3514e-12	-2.75044	1.6823e-10	MBP
207238_s_at	0.000147065	-1.79726	0.00878566	PTPRC			210432_s_at	0.0012287	2.27049	0.0153754	SCN3A		218232_at	3.46424e-11	-2.74677	3.03912e-09	C1QA
208146_s_at	0.000797504	-1.79619	0.0221543	CPVL			204351_at	1.20919e-05	-2.26233	0.000662979	S100P		209924_at	1.22452e-09	-2.7153	7.10572e-08	CCL18
201438_at	1.02159e-06	-1.7942	0.000494872	COL6A3			212104_s_at	4.40889e-09	2.25736	1.53505e-06	RBFOX2		222206_s_at	5.05082e-11	2.71521	4.15304e-09	NCLN
209924_at	0.00260386	-1.77655	0.0426944	CCL18			202953_at	0.00018416	-2.25335	0.00418053	C1QB		204015_s_at	1.49873e-08	2.71032	6.48471e-07	DUSP4
206604_at	3.4988e-05	-1.77346	0.00376637	OVOL1			208456_s_at	7.93407e-05	-2.24963	0.00241854	RRAS2		215946_x_at	1.19785e-07	-2.69878	3.87397e-06	IGLL3P
211990_at	0.00022501	-1.75889	0.0109467	HLA-DPA1			215051_x_at	1.22565e-05	-2.24927	0.000666124	AIF1		203973_s_at	6.10482e-15	-2.66164	1.39563e-12	CEBPD
214522_x_at	0.000805854	-1.75123	0.0222108	HIST1H2AD			205968_at	0.00138144	2.24678	0.016508	KCNS3		207802_at	3.08304e-11	-2.64755	2.77014e-09	CRISP3
207301_at	2.94561e-05	1.75074	0.00341859	EFNA5			211620_x_at	2.64224e-06	2.2423	0.000223867	LOC100506403		204416_x_at	1.37376e-11	-2.64565	1.37271e-09	APOC1
203355_s_at	0.000768343	-1.74239	0.0216721	PSD3			205382_s_at	7.38646e-05	-2.24167	0.00229557	CFD		211101_x_at	5.81648e-15	-2.63929	1.35009e-12	LILRA2
210244_at	0.000261181	-1.7357	0.0119358	CAMP			203868_s_at	5.54253e-05	-2.23988	0.00189424	VCAM1		209942_x_at	2.04646e-06	2.63292	4.19515e-05	MAGEA3
220994_s_at	0.000333902	1.73394	0.0138021	STXBP6			220377_at	0.00525156	-2.23717	0.03983	KIAA0125		204137_at	2.65713e-10	-2.60724	1.80515e-08	GPR137B
220122_at	0.000839445	-1.7335	0.0228393	MCTP1			204006_s_at	0.000115481	-2.23383	0.00308349	FCGR3A		210244_at	2.36982e-13	-2.60524	3.69278e-11	CAMP
204253_s_at	3.59403e-09	1.73179	1.60171e-05	VDR			211101_x_at	8.17525e-09	-2.21484	2.64013e-06	LILRA2		202953_at	1.19377e-09	-2.59575	6.94537e-08	C1QB
220088_at	0.000299314	-1.71319	0.0131291	C5AR1			209774_x_at	3.07384e-05	-2.20346	0.00125678	CXCL2		220088_at	9.04492e-11	-2.56739	7.12184e-09	C5AR1
221841_s_at	0.000478834	-1.71219	0.0165757	KLF4			206709_x_at	5.14218e-09	2.19963	1.76282e-06	GPT		215193_x_at	1.07186e-13	-2.56513	1.79581e-11	HLA-DQB1
209933_s_at	8.8173e-05	-1.71189	0.0065711	CD300A			203881_s_at	1.16638e-05	-2.19464	0.000649763	DMD		202799_at	4.3543e-16	2.5647	1.21283e-13	CLPP
202222_s_at	6.27863e-06	1.7099	0.00144716	DES			205051_s_at	2.15572e-05	2.18201	0.00100357	KIT		219093_at	1.50048e-10	-2.55728	1.1108e-08	PID1
200675_at	5.53606e-07	-1.70551	0.000362824	CD81			204824_at	1.78185e-07	2.18171	2.79613e-05	ENDOG		214450_at	5.99325e-06	-2.54213	0.000103445	CTSW
214753_at	0.00202164	-1.70426	0.0375128	N4BP2L2			203665_at	0.000321292	-2.18004	0.00621472	HMOX1		201005_at	0.00172858	-2.54207	0.0102797	CD9
204712_at	0.000144956	1.70297	0.00868296	WIF1			218232_at	0.000163252	-2.15964	0.00385488	C1QA		200799_at	4.08862e-07	-2.52928	1.07691e-05	HSPA1A
209687_at	0.0020277	-1.70226	0.0375276	CXCL12			203400_s_at	2.65838e-05	-2.15756	0.00115016	TF		212671_s_at	1.91988e-06	-2.5146	3.96118e-05	HLA-DQA1
210146_x_at	0.00105149	-1.70151	0.0260338	LILRB2			214753_at	6.7597e-06	-2.15596	0.000427916	N4BP2L2		206683_at	7.40349e-07	-2.51066	1.75689e-05	ZNF165
200784_s_at	3.41467e-07	-1.69754	0.000293549	LRP1			206683_at	2.92864e-05	-2.14979	0.00121525	ZNF165		211745_x_at	2.12307e-05	-2.49694	0.000295493	HBA1
209771_x_at	0.00134521	-1.69345	0.0300111	CD24			212224_at	0.00027329	-2.13797	0.00555702	ALDH1A1		209774_x_at	8.77199e-10	-2.49315	5.24038e-08	CXCL2
208536_s_at	3.12403e-05	-1.69119	0.00353364	BCL2L11			208178_x_at	3.85718e-09	-2.13466	1.48189e-06	TRIO		212768_s_at	1.42641e-09	-2.48973	8.17087e-08	OLFM4
222315_at	3.19256e-06	-1.68983	0.000974518	LOC100996756			208146_s_at	0.000668717	-2.13373	0.0101798	CPVL		220532_s_at	2.27122e-10	-2.47637	1.57662e-08	TMEM176B
206314_at	0.000331217	-1.68725	0.0137184	ZKSCAN7			202800_at	5.71632e-06	-2.11893	0.000377972	SLC1A3		212188_at	1.67735e-12	-2.47624	2.04243e-10	KCTD12
212188_at	0.00112731	-1.68293	0.026895	KCTD12			202345_s_at	0.000945796	-2.11439	0.0129137	FABP5		203666_at	4.96553e-13	-2.46791	7.13851e-11	CXCL12
207802_at	0.00212187	-1.67264	0.0383742	CRISP3			210933_s_at	0.00223911	-2.11424	0.0226435	FSCN1		201170_s_at	4.12033e-05	-2.46649	0.000507817	BHLHE40
217757_at	0.000715757	-1.66481	0.0206329	A2M			214627_at	2.71948e-05	-2.10374	0.00116592	EPX		201137_s_at	4.7836e-12	-2.46508	5.35643e-10	HLA-DPB1
203868_s_at	0.00273241	-1.66375	0.0438428	VCAM1			217054_at	9.19329e-13	2.10343	2.56067e-09	AK096803		219666_at	2.59339e-13	-2.44823	3.95812e-11	MS4A6A
205557_at	0.000102716	-1.6626	0.0070209	BPI			200934_at	0.000298035	-2.09682	0.00590846	DEK		201963_at	1.95645e-07	-2.44043	5.76661e-06	ACSL1
206709_x_at	2.84776e-05	1.64714	0.0033934	GPT			204712_at	2.01886e-09	2.09642	9.18086e-07	WIF1		219519_s_at	6.42538e-11	-2.43365	5.11869e-09	SIGLEC1
208215_x_at	0.000118479	-1.64689	0.00760155	DRD4			202242_at	7.29876e-05	2.09243	0.00228104	TSPAN7		203535_at	2.94143e-11	-2.42945	2.68622e-09	S100A9
201314_at	7.5416e-06	1.64593	0.00163619	STK25			202996_at	5.71501e-10	2.09196	3.26532e-07	POLD4		217480_x_at	1.66858e-07	-2.41649	5.07243e-06	AC128677.4
212327_at	0.000977125	-1.64488	0.0248271	LIMCH1			214542_x_at	7.85563e-08	2.0915	1.52215e-05	HIST1H2AG		202075_s_at	0.000269074	-2.40685	0.00237928	PLTP
217277_at	1.50044e-05	-1.63941	0.00238432	IGLVIVOR22-1			212192_at	0.000806931	-2.08178	0.0114967	KCTD12		218675_at	1.05732e-08	-2.36874	4.7693e-07	SLC22A17
202345_s_at	0.00223354	-1.63699	0.0393439	FABP5			209768_s_at	7.90152e-06	2.07475	0.000489328	SEPT5-GP1BB		203233_at	1.92526e-14	-2.36536	3.86491e-12	IL4R
219593_at	0.000279495	-1.63385	0.0124999	SLC15A3			205270_s_at	4.7013e-05	-2.07255	0.00169718	LCP2		212224_at	5.89328e-09	-2.36012	2.83628e-07	ALDH1A1
219529_at	1.52177e-05	-1.63336	0.00238799	CLIC3			221185_s_at	1.74832e-07	-2.07118	2.76296e-05	IQCG		204351_at	1.58953e-10	-2.34879	1.16896e-08	S100P
213681_at	1.34791e-05	1.63318	0.0022438	CYHR1			220088_at	5.69622e-06	-2.06286	0.000377764	C5AR1		203980_at	4.57058e-11	-2.34405	3.85463e-09	FABP4
203757_s_at	1.69489e-05	-1.62398	0.00256919	CEACAM6			219833_s_at	1.78806e-05	-2.05318	0.000881492	EFHC1		200839_s_at	1.73181e-14	-2.3217	3.50817e-12	CTSB
217865_at	0.00330707	-1.61479	0.0488479	RNF130			205922_at	0.000101644	-2.03246	0.00283115	VNN2		222315_at	3.03282e-05	-2.31916	0.000394285	LOC100996756
220532_s_at	0.000430996	-1.61346	0.0157183	TMEM176B			203666_at	8.52366e-08	-2.0286	1.58277e-05	CXCL12		220850_at	8.10844e-06	2.31112	0.000133049	MORC1
222161_at	0.000305589	-1.61235	0.0132727	NAALAD2			213350_at	9.67098e-06	2.02765	0.000570102	RPS11		208306_x_at	8.74553e-13	-2.31059	1.17396e-10	HLA-DRB1
204438_at	0.000691829	-1.6117	0.020311	MRC1			203757_s_at	9.40229e-09	-2.01848	2.88927e-06	CEACAM6		216438_s_at	4.95492e-05	-2.29696	0.00059043	TMSB4X
206367_at	9.72158e-08	-1.6113	0.000154733	REN			203720_s_at	1.33402e-06	2.01838	0.000135735	ERCC1		214612_x_at	5.06868e-05	2.29237	0.000601413	MAGEA6
202295_s_at	1.67452e-05	-1.61104	0.00255571	CTSH			200799_at	0.000573574	-2.01665	0.00916197	HSPA1A		219593_at	6.39489e-07	-2.29218	1.56076e-05	SLC15A3
203665_at	0.000931187	-1.61025	0.0241556	HMOX1			203233_at	7.38518e-09	-2.01597	2.42006e-06	IL4R		214627_at	4.77475e-11	-2.28377	3.98486e-09	EPX
201295_s_at	4.62677e-08	-1.60933	0.000101731	WSB1			218656_s_at	3.82691e-06	-2.00723	0.000283306	LHFP		61734_at	4.93052e-08	-2.27842	1.82833e-06	RCN3
201963_at	7.20564e-05	-1.59783	0.00570686	ACSL1			208885_at	2.86172e-06	-2.00147	0.000236177	LCP1		220169_at	1.91502e-07	-2.27548	5.67452e-06	TMEM156
205382_s_at	0.00182476	-1.59745	0.035481	CFD			201963_at	3.42738e-05	-1.99195	0.0013496	ACSL1		206045_s_at	2.87436e-05	2.26318	0.000378319	NOL4
202917_s_at	0.000372224	-1.59448	0.0145259	S100A8			208029_s_at	0.000333676	1.98629	0.00633331	LAPTM4B		205922_at	6.43196e-11	-2.26192	5.11869e-09	VNN2
204266_s_at	0.000396246	-1.59338	0.0149604	CHKA			206150_at	4.5462e-07	-1.97935	5.959e-05	CD27		215001_s_at	3.45996e-07	-2.2606	9.36796e-06	GLUL
211568_at	0.00176125	1.58834	0.0349474	BAI3			212671_s_at	0.00034144	-1.97925	0.00643523	HLA-DQA1		212923_s_at	5.27681e-12	-2.25815	5.79227e-10	PXDC1
208584_at	1.80125e-06	1.58368	0.000681801	SNCG			206045_s_at	0.000575302	1.97299	0.00918299	NOL4		203953_s_at	2.80467e-06	-2.24009	5.44395e-05	CLDN3
205372_at	0.000576971	-1.57545	0.0184956	PLAG1			203953_s_at	0.000328603	-1.97168	0.00627982	CLDN3		209269_s_at	4.17417e-07	-2.23449	1.09685e-05	SYK
209264_s_at	3.03847e-05	-1.56844	0.0034544	TSPAN4			214460_at	1.96594e-05	1.97107	0.000948206	LSAMP		202600_s_at	2.19335e-06	-2.23058	4.45933e-05	NRIP1
216981_x_at	7.02913e-07	1.56724	0.000413693	LOC101929889			215193_x_at	3.0994e-06	-1.96978	0.000249328	HLA-DQB1		203104_at	9.66187e-11	-2.22406	7.58083e-09	CSF1R
204347_at	8.09626e-05	1.56598	0.00613636	AK4			217757_at	0.000159776	-1.96502	0.00380778	A2M		217478_s_at	1.22175e-12	-2.2028	1.56461e-10	HLA-DMA
209269_s_at	0.00017938	-1.5572	0.00973076	SYK			204897_at	5.60533e-05	-1.96217	0.00190112	PTGER4		211795_s_at	5.97499e-10	-2.19805	3.74698e-08	FYB
206683_at	0.00187625	-1.55537	0.0359496	ZNF165			211261_at	5.6513e-08	1.96038	1.1448e-05	NUP214		202391_at	1.45937e-06	-2.18675	3.11836e-05	BASP1
216297_at	0.000800351	-1.55283	0.0221543	RP11-348N5.7			201427_s_at	0.000173193	-1.95306	0.00401588	SEPP1		202859_x_at	1.48024e-07	-2.17516	4.58114e-06	CXCL8
219747_at	5.02196e-08	1.55266	0.000101731	NDNF			207502_at	4.13942e-06	-1.95284	0.000296644	GUCA2B		203720_s_at	1.60105e-09	2.16757	9.03196e-08	ERCC1
204006_s_at	0.000699186	-1.54897	0.0204193	FCGR3A			219666_at	3.46386e-05	-1.94907	0.00135254	MS4A6A		205863_at	1.67222e-16	-2.16729	4.96828e-14	S100A12
221029_s_at	0.000149422	-1.54778	0.00885523	WNT5B			218907_s_at	9.63839e-08	1.94756	1.74612e-05	LRRC61		208712_at	0.00063605	2.16451	0.00468842	CCND1
219208_at	0.000515831	-1.54745	0.017319	FBXO11			216380_x_at	1.65473e-06	1.94678	0.000156238	GS1-111G14.1		209398_at	6.14715e-08	2.16356	2.18813e-06	HIST1H1C
210002_at	0.000503027	1.54469	0.0170349	GATA6			202898_at	0.00248747	-1.94024	0.0241942	SDC3		202988_s_at	0.000157072	-2.16256	0.00153781	RGS1
209460_at	0.00051926	-1.5424	0.0173995	ABAT			206710_s_at	0.00121283	-1.93432	0.015286	EPB41L3		201890_at	4.89507e-07	2.1613	1.25664e-05	RRM2
215554_at	0.000176922	-1.54159	0.00972534	GPLD1			203535_at	1.08593e-05	-1.92515	0.000621122	S100A9		219777_at	1.10907e-05	-2.16127	0.000171027	GIMAP6
212154_at	0.000189107	-1.54071	0.00990975	SDC2			210012_s_at	3.90189e-06	-1.92437	0.00028695	EWSR1		208885_at	4.09747e-08	-2.14296	1.5715e-06	LCP1
219152_at	0.00244079	1.53959	0.0413264	PODXL2			209485_s_at	7.59982e-06	-1.92433	0.000473036	OSBPL1A		216380_x_at	2.38202e-11	2.13997	2.2396e-09	GS1-111G14.1
204239_s_at	7.78984e-06	1.52731	0.00165002	NNAT			217478_s_at	2.56646e-06	-1.92364	0.000221661	HLA-DMA		207981_s_at	1.53485e-07	2.13221	4.73045e-06	ESRRG
203104_at	0.00158126	-1.52174	0.0329907	CSF1R			201417_at	0.00289679	-1.9231	0.0267284	SOX4		206609_at	2.48793e-07	2.12792	7.05324e-06	MAGEC1
210763_x_at	0.000121673	1.52084	0.00768627	NCR3			204253_s_at	2.46656e-09	1.91839	1.01782e-06	VDR		211282_x_at	1.75916e-13	-2.12639	2.7801e-11	TNFRSF25
206577_at	0.0014196	1.51672	0.0309823	VIP			207846_at	4.57288e-05	1.91497	0.00166499	POU1F1		214228_x_at	2.94179e-07	-2.1221	8.08204e-06	TNFRSF4
213808_at	0.000173992	-1.51353	0.00964446	ADAM23			219519_s_at	0.00451768	-1.9143	0.0360041	SIGLEC1		206398_s_at	1.71442e-07	-2.11898	5.15551e-06	CD19
211122_s_at	0.00189993	1.50757	0.0362298	CXCL11			201171_at	5.03157e-07	1.9136	6.37036e-05	ATP6V0E1		204824_at	6.08622e-07	2.1166	1.49855e-05	ENDOG
210319_x_at	0.002617	1.50624	0.0428154	MSX2			219630_at	8.79356e-06	1.91284	0.000529586	PDZK1IP1		202800_at	3.61207e-09	-2.10549	1.83762e-07	SLC1A3
211407_at	2.97385e-05	1.50592	0.00343349	NDUFB7			202927_at	0.000878447	1.91227	0.0121807	PIN1		219279_at	0.000117041	-2.10124	0.0012063	DOCK10
211805_s_at	0.000555808	1.50527	0.0180278	SLC8A1			219423_x_at	4.11142e-06	-1.90601	0.000296488	TNFRSF25		209461_x_at	1.38568e-06	2.10077	2.98618e-05	WDR18
214278_s_at	3.01818e-05	1.50456	0.0034544	NDRG2			204285_s_at	0.00573073	-1.90372	0.0421775	PMAIP1		205774_at	3.80132e-08	2.09322	1.47057e-06	F12
210510_s_at	0.000166046	-1.50422	0.00934344	NRP1			216276_s_at	1.59409e-05	1.9033	0.000810986	ADAM3A		210538_s_at	0.000654908	-2.09291	0.00480993	BIRC3
203180_at	0.000314713	-1.50303	0.0134087	ALDH1A3			217150_s_at	5.2438e-07	1.89775	6.5278e-05	NF2		202779_s_at	3.47072e-16	2.07702	9.91514e-14	UBE2S
201508_at	0.000225435	-1.50081	0.0109467	IGFBP4			210244_at	9.33422e-05	-1.89592	0.00269469	CAMP		218907_s_at	7.22387e-13	2.07614	9.94291e-11	LRRC61
219568_x_at	0.000773727	1.49935	0.0217689	SOX18			215071_s_at	0.00015082	1.89311	0.00370527	HIST1H2AC		217897_at	1.24286e-10	-2.07568	9.3563e-09	FXYD6
215732_s_at	1.31416e-05	1.49874	0.0022348	DTX2			212013_at	0.00178639	1.88852	0.01958	PXDN		206680_at	8.73998e-08	-2.07237	2.98622e-06	CD5L
202897_at	2.66216e-05	-1.49626	0.00331052	SIRPA			209924_at	0.00254668	-1.88676	0.0245448	CCL18		201029_s_at	2.55218e-10	-2.07005	1.76069e-08	CD99
201830_s_at	0.00256625	-1.49069	0.0422665	NET1			201720_s_at	0.000822485	-1.8863	0.0116329	LAPTM5		204724_s_at	2.92489e-08	-2.06972	1.16177e-06	COL9A3
221528_s_at	0.000405683	-1.48925	0.0151421	ELMO2			203548_s_at	0.00017496	-1.88583	0.0040275	LPL		37117_at	3.98355e-10	-2.06811	2.60309e-08	ARHGAP8
219666_at	0.000303139	-1.48855	0.0132189	MS4A6A			219747_at	2.17857e-09	1.88242	9.51863e-07	NDNF		215071_s_at	2.759e-07	2.06233	7.63711e-06	HIST1H2AC
202381_at	0.00169822	-1.48669	0.034153	ADAM9			202437_s_at	8.90571e-05	-1.8797	0.00262842	CYP1B1		214020_x_at	3.09695e-05	-2.06145	0.000400286	ITGB5
217439_at	0.00279639	1.48605	0.0442747	LOC101928278			219093_at	0.000156537	-1.87796	0.00375067	PID1		205054_at	6.87618e-07	2.05993	1.65288e-05	NEB
204330_s_at	5.7972e-05	1.48443	0.00508579	MRPS12			209269_s_at	2.81185e-05	-1.87169	0.00118893	SYK		204487_s_at	6.08361e-05	-2.04992	0.000700936	KCNQ1
218044_x_at	2.06885e-05	1.48433	0.00282824	PTMS			209160_at	4.09972e-06	-1.86483	0.000296488	AKR1C3		212104_s_at	3.17805e-09	2.04019	1.65073e-07	RBFOX2
222206_s_at	0.000644259	1.48408	0.0197741	NCLN			219482_at	9.43404e-07	-1.85228	0.000102546	SETD4		204222_s_at	6.24485e-06	-2.03427	0.000107206	GLIPR1
208178_x_at	0.0017935	-1.47987	0.0353355	TRIO			210254_at	1.23347e-05	-1.84672	0.000668742	MS4A3		203193_at	6.02813e-17	2.02568	1.97536e-14	ESRRA
206162_x_at	0.000291553	1.47329	0.0128953	SYT5			204591_at	0.000346841	-1.84283	0.0065056	CHL1		214542_x_at	1.2566e-07	2.02531	4.02787e-06	HIST1H2AG
214917_at	7.44047e-05	-1.47278	0.0057568	PRKAA1			219434_at	1.92281e-06	-1.84111	0.000177784	TREM1		204944_at	0.000141734	2.01579	0.0014112	PTPRG
203547_at	0.000151524	-1.47034	0.00892146	CD4			204150_at	1.94571e-07	-1.83785	2.99008e-05	STAB1		203548_s_at	2.71923e-07	-2.01165	7.57189e-06	LPL
215695_s_at	0.00129067	1.4685	0.0292574	GYG2			206314_at	0.000158795	-1.83018	0.00379252	ZKSCAN7		203400_s_at	1.26773e-07	-2.00734	4.0471e-06	TF
206888_s_at	1.71689e-06	1.46741	0.000681801	ARHGDIG			205220_at	0.000186208	-1.82772	0.00419954	HCAR3		202551_s_at	0.000199155	-2.00723	0.00186148	CRIM1
215844_at	8.37322e-05	1.46662	0.00630339	TNPO2			203440_at	0.000260007	1.82709	0.00536456	CDH2		209507_at	2.55901e-12	2.0045	3.04932e-10	RPA3
211261_at	0.000140467	1.46331	0.00845953	NUP214			204137_at	0.00438271	-1.82683	0.0352563	GPR137B		213624_at	7.22483e-10	-2.00409	4.42283e-08	SMPDL3A
220351_at	0.00182089	1.46137	0.0354496	ACKR4			201137_s_at	4.7966e-05	-1.82364	0.00171837	HLA-DPB1		206295_at	8.50532e-07	-1.99373	1.97215e-05	IL18
208412_s_at	2.90245e-05	1.46093	0.00341859	RARB			201163_s_at	0.00149164	-1.82244	0.0173206	IGFBP7		204438_at	6.01863e-12	-1.99248	6.45072e-10	MRC1
221258_s_at	0.00266017	-1.4557	0.0431731	KIF18A			203980_at	6.10095e-05	-1.82119	0.00200217	FABP4		206488_s_at	1.2182e-11	-1.99142	1.22828e-09	CD36
204574_s_at	0.000126447	-1.4541	0.00778348	MMP19			204944_at	0.00385036	1.82091	0.0323399	PTPRG		218723_s_at	3.90124e-07	-1.99059	1.03613e-05	RGCC
203467_at	4.2989e-05	1.45061	0.00418307	PMM1			211568_at	0.000330828	1.81803	0.00629533	BAI3		219622_at	1.99692e-10	-1.98825	1.41261e-08	RAB20
207104_x_at	0.000567895	-1.4498	0.0182867	LILRB1			212768_s_at	0.00122876	-1.81479	0.0153754	OLFM4		205049_s_at	5.17454e-05	-1.98756	0.00061166	CD79A
220735_s_at	0.00325444	-1.4491	0.048378	SENP7			205230_at	5.84467e-05	1.81383	0.00194383	RPH3A		205960_at	9.57261e-07	-1.98697	2.17882e-05	PDK4
207883_s_at	1.19005e-05	1.44602	0.00213496	TFR2			206363_at	0.00116172	-1.8137	0.0148008	MAF		204829_s_at	7.94099e-10	-1.98653	4.8084e-08	FOLR2
218162_at	0.00214043	-1.44506	0.0384278	OLFML3			213308_at	0.000112036	1.8127	0.00301873	SHANK2		208178_x_at	4.85908e-09	-1.98581	2.38491e-07	TRIO
203233_at	0.000246867	-1.44399	0.0115809	IL4R			209398_at	3.04437e-05	1.81097	0.00124931	HIST1H1C		219482_at	3.04257e-11	-1.9839	2.74485e-09	SETD4
214020_x_at	0.00136445	-1.44178	0.0302529	ITGB5			203973_s_at	2.01283e-06	-1.80819	0.000184882	CEBPD		203612_at	7.93204e-09	1.9811	3.68997e-07	BYSL
218345_at	0.00181793	-1.44015	0.0354496	TMEM176A			200908_s_at	6.40857e-07	1.80467	7.71903e-05	RPLP2		200762_at	0.0003897	-1.98108	0.0031727	DPYSL2
221037_s_at	0.000362182	1.43726	0.0143094	SLC25A31			220169_at	0.000128503	-1.79847	0.00331033	TMEM156		200878_at	4.07691e-05	-1.97405	0.000503859	EPAS1
207672_at	0.00021128	1.43563	0.0104738	RFX4			203104_at	0.00105313	-1.79136	0.0139022	CSF1R		201012_at	2.46085e-05	-1.9734	0.000332536	ANXA1
209804_at	0.000816724	-1.43342	0.0223901	DCLRE1A			214547_at	5.85118e-06	1.78813	0.000382209	ADCY10		205270_s_at	3.08408e-05	-1.97053	0.000399086	LCP2
218907_s_at	0.000253267	1.43235	0.0117086	LRRC61			217462_at	2.98641e-05	1.78491	0.00123122	MYRF		202820_at	0.000119949	-1.96887	0.00123115	AHR
217239_x_at	0.000261143	-1.43174	0.0119358	LOC101930405			203886_s_at	0.000152712	1.78357	0.00371286	FBLN2		202087_s_at	7.76209e-09	-1.96751	3.63367e-07	CTSL
200907_s_at	0.000680541	-1.43093	0.0201151	PALLD			208306_x_at	1.1524e-05	-1.78069	0.00064358	HLA-DRB1		207269_at	9.34845e-21	-1.96297	1.09638e-17	DEFA4
200908_s_at	4.16451e-05	1.42977	0.00412434	RPLP2			219918_s_at	0.000692705	-1.78012	0.0103964	ASPM		200989_at	5.39475e-09	-1.95507	2.60762e-07	HIF1A
206404_at	7.34111e-05	-1.42848	0.00571965	FGF9			216975_x_at	7.31244e-06	1.77641	0.000458995	NPAS1		204834_at	1.8803e-11	-1.95462	1.82168e-09	FGL2
207269_at	2.29752e-05	-1.42718	0.00306005	DEFA4			216035_x_at	0.000248233	-1.77534	0.0052011	TCF7L2		217865_at	0.000869579	-1.94307	0.00602514	RNF130
212768_s_at	0.000997876	-1.42237	0.025027	OLFM4			205027_s_at	4.8426e-05	-1.77288	0.00172797	MAP3K8		202686_s_at	8.06389e-10	-1.94248	4.85643e-08	AXL
219456_s_at	0.000155224	-1.42114	0.00902751	RIN3			205862_at	0.00400813	-1.77166	0.0332019	GREB1		212531_at	4.21439e-14	-1.93827	7.76109e-12	LCN2
203236_s_at	0.000202962	-1.42101	0.0103431	LGALS9			217248_s_at	0.000160737	-1.7681	0.00381439	SLC7A8		204897_at	8.17824e-08	-1.932	2.82099e-06	PTGER4
210503_at	0.00201364	1.42089	0.037454	MAGEA11			207301_at	8.85502e-05	1.76712	0.00262738	EFNA5		214460_at	0.000716521	1.93008	0.00516874	LSAMP
213931_at	8.63969e-05	-1.41772	0.00646034	ID2			202859_x_at	2.10584e-05	-1.76495	0.00099547	CXCL8		218741_at	9.86896e-07	-1.92433	2.23941e-05	CENPM
214333_x_at	3.77618e-05	1.41525	0.00395045	IDH3G			202391_at	0.000105456	-1.76229	0.00291186	BASP1		205557_at	4.1178e-15	-1.92034	1.00832e-12	BPI
220126_at	0.00018293	1.41525	0.0097986	PRSS50			214414_x_at	0.00258159	-1.75612	0.0247607	HBA1		209306_s_at	1.68252e-05	-1.91838	0.000244245	SWAP70
216283_s_at	0.00133347	-1.41379	0.0298931	PVR			218162_at	2.03276e-06	-1.75393	0.000184882	OLFML3		205230_at	6.23385e-07	1.91777	1.52983e-05	RPH3A
206328_at	0.000258324	1.41351	0.011893	CDH15			203472_s_at	0.00160857	-1.75317	0.0181948	SLCO2B1		218529_at	1.75048e-08	1.91509	7.47242e-07	CD320
214547_at	0.000462171	1.41283	0.0162795	ADCY10			218944_at	2.31527e-06	-1.74797	0.000205116	PYCRL		200784_s_at	1.31194e-17	-1.90854	4.95492e-15	LRP1
200989_at	4.27763e-05	-1.40172	0.00418307	HIF1A			201830_s_at	0.00468919	-1.73757	0.036922	NET1		202897_at	1.28764e-08	-1.90774	5.68169e-07	SIRPA
202072_at	0.000472101	1.4012	0.0164372	HNRNPL			217480_x_at	0.000153729	-1.73633	0.00372341	AC128677.4		205786_s_at	8.11288e-10	-1.90504	4.87276e-08	ITGAM
219270_at	0.00122073	-1.3997	0.0281589	CHAC1			216438_s_at	0.000209732	-1.73334	0.00455947	TMSB4X		201314_at	3.63313e-10	1.90446	2.38109e-08	STK25
219482_at	0.000157562	-1.39921	0.00905048	SETD4			210615_at	3.36721e-08	-1.73304	7.69248e-06	NRP1		201163_s_at	8.53744e-05	-1.90394	0.000925741	IGFBP7
207173_x_at	0.00128606	-1.39494	0.0292144	CDH11			204352_at	0.000153993	-1.7325	0.00372416	TRAF5		205923_at	4.25285e-05	1.89194	0.000519489	RELN
214105_at	0.000278626	1.39386	0.0124922	SOCS3			217056_at	2.37219e-05	1.72948	0.00107003	AV8S2A1N1T		204150_at	3.2785e-10	-1.88964	2.16501e-08	STAB1
213529_at	0.000130126	1.39325	0.00796594	ZNF688			219096_at	0.000164832	1.72754	0.00387037	ARMC7		205220_at	1.24648e-06	-1.8869	2.73649e-05	HCAR3
219550_at	1.8932e-05	-1.39093	0.00271535	ROBO3			215270_at	9.90055e-06	-1.72669	0.000577524	LFNG		204251_s_at	1.63605e-09	1.87824	9.12529e-08	CEP164
210757_x_at	0.000250361	-1.38936	0.0116468	DAB2			206366_x_at	4.316e-06	-1.72242	0.000304346	XCL1		202242_at	1.70196e-05	1.86607	0.000246299	TSPAN7
216077_s_at	3.73048e-06	1.38835	0.00106572	L3MBTL1			209327_s_at	4.61198e-05	1.72178	0.00167481	NOP16		205372_at	0.000229159	-1.86554	0.00209019	PLAG1
202549_at	2.05572e-05	1.38776	0.00282824	VAPB			213681_at	6.94826e-08	1.71583	1.35814e-05	CYHR1		203167_at	0.000306671	-1.85335	0.00264047	TIMP2
214524_at	0.000653	1.38728	0.019824	GHRH			210538_s_at	0.000423435	-1.71442	0.00754229	BIRC3		207341_at	1.59097e-07	-1.85123	4.88988e-06	PRTN3
201427_s_at	0.00200886	-1.38671	0.037454	SEPP1			212843_at	0.000325307	1.71434	0.00624899	NCAM1		217150_s_at	1.05006e-07	1.85098	3.49754e-06	NF2
212775_at	1.82886e-05	-1.38464	0.00266356	OBSL1			215293_s_at	1.88687e-12	1.71356	4.20451e-09	PGAP2		201849_at	5.25327e-05	-1.84855	0.00061903	BNIP3
215723_s_at	0.000563273	-1.38353	0.0181904	PLD1			209942_x_at	8.01196e-06	1.71033	0.000490469	MAGEA3		212589_at	0.00220277	-1.84748	0.0124579	RRAS2
220690_s_at	0.000813538	-1.38306	0.0223527	DHRS7B			209264_s_at	7.97922e-06	-1.70937	0.000490469	TSPAN4		210254_at	1.6751e-09	-1.84747	9.26211e-08	MS4A3
215822_x_at	5.37882e-06	1.38173	0.00133174	MYT1			202897_at	1.79819e-05	-1.70932	0.000882577	SIRPA		209626_s_at	1.26125e-06	-1.84664	2.75805e-05	OSBPL3
211101_x_at	3.08316e-06	-1.38036	0.000954194	LILRA2			219529_at	3.63974e-06	-1.70916	0.000276806	CLIC3		201721_s_at	0.000368753	-1.84166	0.0030433	LAPTM5
220146_at	0.00263644	-1.38	0.0429758	TLR7			219622_at	1.02186e-05	-1.70793	0.000589899	RAB20		216684_s_at	4.88073e-08	1.83827	1.81565e-06	SS18
215483_at	6.66027e-05	-1.37924	0.0054967	AKAP9			205419_at	1.73299e-05	-1.70108	0.000858139	GPR183		201869_s_at	1.30943e-07	1.83728	4.1505e-06	TBL1X
211812_s_at	0.000935217	-1.37766	0.0242038	B3GALNT1			200989_at	4.4214e-05	-1.69952	0.00162578	HIF1A		203757_s_at	2.13006e-10	-1.83646	1.48811e-08	CEACAM6
215193_x_at	0.00147022	-1.37447	0.0316545	HLA-DQB1			208536_s_at	2.35626e-05	-1.6928	0.00106716	BCL2L11		219747_at	9.23395e-08	1.8328	3.12231e-06	NDNF
209627_s_at	0.00107457	-1.37335	0.0263708	OSBPL3			220994_s_at	0.00037027	1.68527	0.00682442	STXBP6		210510_s_at	2.23702e-13	-1.82934	3.51039e-11	NRP1
219434_at	7.86401e-05	-1.37334	0.00602178	TREM1			205960_at	0.00275316	-1.68465	0.0257551	PDK4		204162_at	3.57539e-05	1.82773	0.000452672	NDC80
202861_at	0.00113182	-1.37271	0.0269735	MIR6883			209876_at	0.000174651	-1.68337	0.0040275	GIT2		215293_s_at	1.32123e-12	1.82705	1.66333e-10	PGAP2
207502_at	0.00307862	-1.37266	0.0466991	GUCA2B			209626_s_at	3.66875e-05	-1.68057	0.00141437	OSBPL3		204912_at	1.18134e-10	-1.82599	8.98426e-09	IL10RA
216686_at	0.00212635	-1.37039	0.0383742	ANKRD36BP2			214879_x_at	5.35155e-08	1.67855	1.09402e-05	USF2		201131_s_at	0.000344897	-1.82312	0.00290123	CDH1
220003_at	0.000183418	1.36787	0.00980123	LRRC36			215723_s_at	9.33868e-05	-1.67827	0.00269469	PLD1		207887_s_at	2.65158e-11	1.82097	2.47218e-09	CALCR
215052_at	0.00298946	1.36531	0.045936	FRMPD4			218675_at	0.0021378	-1.67629	0.0220234	SLC22A17		209309_at	0.00245388	1.81963	0.0134958	AZGP1
209322_s_at	0.000227072	1.36365	0.0109758	SH2B1			216080_s_at	4.17248e-06	-1.67595	0.000297836	FADS3		202768_at	1.72968e-06	-1.81264	3.61901e-05	FOSB
222071_s_at	0.00071366	1.36181	0.0205991	SLCO4C1			204222_s_at	0.000119443	-1.67584	0.00315724	GLIPR1		211887_x_at	1.42224e-09	-1.8101	8.16799e-08	MSR1
210592_s_at	3.4404e-07	-1.35865	0.000293549	SAT1			213550_s_at	0.000337448	1.6747	0.00638382	IK		202946_s_at	0.00212033	1.80949	0.0121023	BTBD3
221907_at	1.9044e-06	1.35512	0.000707262	TRMT61A			208550_x_at	0.000166987	-1.67408	0.0039004	KCNG2		209728_at	1.44433e-05	-1.80423	0.000213705	HLA-DRB4
212124_at	0.000596272	-1.35317	0.018927	ZMIZ1			206441_s_at	4.14021e-06	1.66403	0.000296644	COMMD4		204122_at	1.19022e-11	-1.8034	1.20553e-09	TYROBP
40665_at	0.000704208	-1.35068	0.0205123	FMO3			218741_at	9.47901e-06	-1.6639	0.000563255	CENPM		202894_at	1.52134e-09	1.80001	8.62594e-08	EPHB4
204816_s_at	0.00119292	1.34949	0.027795	DHX34			219379_x_at	4.78961e-08	1.66114	9.97448e-06	ZNF358		219049_at	0.00022015	-1.79885	0.00202377	CSGALNACT1
204602_at	0.00026044	1.34882	0.0119358	DKK1			215789_s_at	0.000544769	1.66077	0.00886066	AJAP1		221185_s_at	1.78872e-08	-1.79518	7.59199e-07	IQCG
210926_at	0.000992834	1.3455	0.0249699	POTEKP			202948_at	0.000805344	-1.65829	0.0114814	IL1R1		207502_at	5.7878e-07	-1.79491	1.44261e-05	GUCA2B
206366_x_at	0.000402332	-1.34259	0.0151183	XCL1			202094_at	1.43598e-06	-1.65799	0.000143489	BIRC5		221210_s_at	1.57871e-05	-1.79194	0.000231285	NPL
203891_s_at	6.33697e-05	1.33823	0.00536908	DAPK3			202894_at	4.64346e-07	1.65386	6.033e-05	EPHB4		213733_at	9.28848e-08	-1.79142	3.13599e-06	MYO1F
216392_s_at	0.000249252	-1.33327	0.0116438	SEC23IP			210146_x_at	0.00332981	-1.65368	0.0293087	LILRB2		208747_s_at	7.03807e-10	-1.78841	4.32037e-08	C1S
207401_at	7.08907e-05	1.33203	0.00566186	PROX1			215822_x_at	2.82665e-07	1.64981	3.9614e-05	MYT1		205419_at	5.37739e-06	-1.78426	9.44987e-05	GPR183
208582_s_at	0.00299327	1.32968	0.045936	DUX1			202718_at	3.88875e-05	-1.64974	0.00146373	IGFBP2		217232_x_at	4.17787e-06	-1.78324	7.66217e-05	HBB
214581_x_at	0.00195001	-1.3188	0.0367887	TNFRSF21			204438_at	5.50676e-05	-1.64813	0.0018878	MRC1		203603_s_at	9.55449e-06	-1.78029	0.000151965	ZEB2
218940_at	1.62677e-05	-1.31756	0.00251731	VCPKMT			202007_at	0.00157237	-1.64758	0.0179678	NID1		215270_at	1.42423e-06	-1.77959	3.05743e-05	LFNG
206781_at	3.84809e-05	1.31705	0.00397922	DNAJC4			220850_at	0.000837369	1.64713	0.0118003	MORC1		214728_x_at	8.85432e-09	1.77751	4.06806e-07	SMARCA4
218048_at	5.02511e-05	1.31453	0.00459242	COMMD3			201438_at	6.22187e-05	-1.64564	0.0020299	COL6A3		217147_s_at	0.0065856	1.77615	0.0290934	TRAT1
203637_s_at	0.00165256	1.31429	0.0335405	MID1			210136_at	4.92752e-05	-1.64336	0.00175245	MBP		218758_s_at	6.5859e-10	1.77535	4.09147e-08	RRP1
212531_at	0.000285952	-1.31296	0.0127183	LCN2			221297_at	6.772e-07	1.62934	8.02662e-05	GPRC5D		203794_at	2.88129e-07	-1.77294	7.93618e-06	CDC42BPA
214223_at	0.00127391	1.31274	0.0289954	PTP4A3			206488_s_at	9.77846e-05	-1.62527	0.00276515	CD36		219550_at	2.32181e-11	-1.77009	2.2e-09	ROBO3
211315_s_at	0.00080971	1.31252	0.022275	CACNA1G			210495_x_at	0.000171179	-1.62212	0.00397794	FN1		203180_at	1.99417e-10	-1.76925	1.41261e-08	ALDH1A3
219667_s_at	0.000651035	1.30906	0.0198183	BANK1			211812_s_at	0.000164246	-1.62097	0.00386472	B3GALNT1		212154_at	4.86254e-08	-1.76831	1.81494e-06	SDC2
210318_at	0.00053854	1.30815	0.0176841	RBP3			203725_at	6.91371e-07	1.62078	8.10833e-05	GADD45A		219529_at	3.5691e-06	-1.76232	6.68884e-05	CLIC3
218087_s_at	0.00123454	1.30655	0.0284187	SORBS1			206604_at	6.30103e-05	-1.61893	0.00204673	OVOL1		209160_at	5.21005e-06	-1.75799	9.22126e-05	AKR1C3
217250_s_at	6.41131e-05	1.30588	0.00539106	CHD5			212124_at	0.00106472	-1.609	0.0139642	ZMIZ1		204862_s_at	1.85248e-06	1.75681	3.84346e-05	NME3
219379_x_at	0.00105284	1.30542	0.0260382	ZNF358			208229_at	0.000544721	1.60881	0.00886066	FGFR2		209485_s_at	0.000475707	-1.7556	0.00370753	OSBPL1A
211795_s_at	0.00331746	-1.30531	0.0488908	FYB			205990_s_at	0.000632011	1.60612	0.0098277	WNT5A		213502_x_at	1.12326e-06	-1.7552	2.50797e-05	GUSBP11
210673_x_at	3.51621e-07	1.30033	0.000293549	NKX2-1			221029_s_at	0.000165358	-1.60253	0.00387452	WNT5B		218345_at	2.66367e-06	-1.75247	5.22487e-05	TMEM176A
215019_x_at	0.0014773	1.30024	0.0316791	ZNF528			216052_x_at	5.16173e-06	1.60208	0.000348542	ARTN		217056_at	1.6085e-07	1.75166	4.92593e-06	AV8S2A1N1T
206488_s_at	0.000424891	-1.29801	0.0155751	CD36			207387_s_at	1.13987e-05	-1.60086	0.00063979	GK		214147_at	1.01308e-09	-1.75089	5.94063e-08	MROH7
206441_s_at	0.00049712	1.29613	0.0169314	COMMD4			208584_at	7.00749e-07	1.60068	8.17528e-05	SNCG		206371_at	6.55944e-09	-1.74986	3.12316e-07	FOLR3
205173_x_at	0.00163552	-1.29423	0.0334658	CD58			204834_at	2.31968e-06	-1.59753	0.000205116	FGL2		218105_s_at	5.24562e-09	1.74912	2.55214e-07	MRPL4
220311_at	0.00340086	-1.29128	0.0496926	N6AMT1			210319_x_at	0.000486421	1.59741	0.00823001	MSX2		202007_at	1.3825e-07	-1.74844	4.32066e-06	NID1
204317_at	0.000108494	1.29045	0.00721936	GTSE1			216981_x_at	0.000177402	1.59244	0.00407111	LOC101929889		202752_x_at	2.26501e-12	-1.74754	2.71351e-10	SLC7A8
211481_at	0.000234846	1.29022	0.0111948	SLCO1A2			221920_s_at	0.000988598	-1.59092	0.0133025	SLC25A37		220771_at	0.00131747	1.74632	0.00833539	LINC00328
209802_at	0.000117957	1.28566	0.00760155	PHLDA2			212531_at	2.74495e-05	-1.58916	0.00116952	LCN2		204249_s_at	9.14355e-10	-1.74429	5.41877e-08	LMO2
216393_at	0.000177387	1.28474	0.00972534	C10orf12			218017_s_at	1.55433e-06	-1.58894	0.000150888	HGSNAT		206496_at	3.21768e-07	-1.74298	8.78671e-06	FMO3
202600_s_at	0.00207364	-1.28398	0.0380618	NRIP1			38766_at	4.03291e-09	1.58806	1.49776e-06	LOC100862671		203440_at	0.000154388	1.73883	0.00151686	CDH2
203973_s_at	0.000329529	-1.27916	0.0136994	CEBPD			207538_at	0.000462992	-1.58801	0.00795569	IL4		220061_at	4.23969e-08	-1.73752	1.61769e-06	ACSM5
204249_s_at	2.48442e-05	-1.27769	0.00318162	LMO2			201645_at	0.000166403	-1.58668	0.00389491	TNC		200934_at	0.000915947	-1.73599	0.00628636	DEK
219630_at	0.0015215	1.27712	0.032352	PDZK1IP1			207269_at	3.37914e-06	-1.58553	0.000265915	DEFA4		206604_at	6.79912e-06	-1.73175	0.000114776	OVOL1
206350_at	3.3142e-05	1.27668	0.00362012	APCS			215510_at	1.96285e-05	1.58218	0.000948206	ETV2		204232_at	2.95656e-17	-1.73061	9.98198e-15	FCER1G
219580_s_at	0.00238839	-1.27389	0.0410335	TMC5			202766_s_at	0.000112436	-1.56805	0.00302587	FBN1		218162_at	2.01531e-07	-1.7301	5.90107e-06	OLFML3
217061_s_at	0.000381425	1.27384	0.014654	ETV1			208215_x_at	0.00119689	-1.56686	0.0151364	DRD4		201279_s_at	2.57796e-06	-1.72851	5.0836e-05	DAB2
220640_at	0.00185196	1.27297	0.0356744	CSNK1G1			219668_at	3.40105e-06	1.56415	0.000265915	GDAP1L1		202345_s_at	0.00112859	-1.72447	0.00739875	FABP5
205732_s_at	0.00164159	-1.27252	0.0334803	NCOA2			205863_at	1.22088e-05	-1.56396	0.000665157	S100A12		201847_at	1.05297e-13	-1.72078	1.77753e-11	LIPA
219361_s_at	1.30166e-05	1.2707	0.0022348	AEN			212286_at	0.000163931	-1.55863	0.0038614	ANKRD12		211813_x_at	5.84639e-10	-1.71891	3.69051e-08	DCN
205863_at	0.000169963	-1.26871	0.0094446	S100A12			213402_at	2.38775e-05	1.5584	0.00107271	ZNF787		218944_at	1.05749e-07	-1.71712	3.51702e-06	PYCRL
202498_s_at	4.81247e-05	-1.26854	0.00453104	SLC2A3			210732_s_at	0.00139126	-1.55817	0.0165872	LGALS8		213425_at	0.00025064	1.71583	0.00224297	WNT5A
207155_at	0.0025611	1.26764	0.042242	TBX5			204912_at	7.26756e-07	-1.55743	8.33701e-05	IL10RA		203473_at	2.54734e-10	-1.71527	1.76069e-08	SLCO2B1
215510_at	0.00120502	1.26583	0.0278363	ETV2			201314_at	0.000161733	1.55697	0.00382579	STK25		210554_s_at	3.09203e-08	-1.71444	1.21946e-06	CTBP2
204878_s_at	9.30065e-05	1.26574	0.00675069	TAOK2			205442_at	0.000111749	1.55483	0.00301465	LOC101928198		204787_at	4.66743e-11	-1.71352	3.90994e-09	VSIG4
207813_s_at	0.000243506	1.26566	0.0114716	FDXR			209400_at	0.000734321	1.55272	0.0108292	SLC12A4		216598_s_at	6.69927e-10	-1.70548	4.13518e-08	CCL2
214316_x_at	1.16537e-05	1.26508	0.00213496	CTC-425F1.4			206155_at	7.69342e-05	-1.55227	0.00236459	ABCC2		211620_x_at	5.27399e-06	1.70311	9.29014e-05	LOC100506403
211891_s_at	0.000261444	1.26463	0.0119358	ARHGEF4			214500_at	0.00496063	-1.55122	0.0383385	H2AFY		206697_s_at	1.45386e-10	-1.70149	1.07988e-08	HP
205786_s_at	0.00270482	-1.25978	0.0435477	ITGAM			214728_x_at	2.79324e-05	1.55011	0.00118556	SMARCA4		221728_x_at	0.00131187	-1.69801	0.00831175	XIST
218758_s_at	0.000319427	1.25973	0.0135062	RRP1			213924_at	0.000727052	1.54858	0.0107647	GNAL		206100_at	2.8562e-06	-1.69716	5.52562e-05	CPM
213236_at	2.8196e-05	-1.25743	0.00337791	SASH1			203891_s_at	2.44769e-06	1.54808	0.000214732	DAPK3		202803_s_at	2.64773e-16	-1.69703	7.66224e-14	ITGB2
220170_at	0.000578666	1.25714	0.0184999	FHL5			205861_at	1.22585e-06	-1.54572	0.000126461	SPIB		213280_at	3.65157e-05	-1.69561	0.000460486	RAP1GAP2
214516_at	0.00285168	-1.25645	0.0448757	HIST1H4A			201029_s_at	1.35158e-05	-1.54311	0.000718788	CD99		218831_s_at	0.000125672	-1.69166	0.0012787	FCGRT
221748_s_at	0.000377563	-1.2563	0.014581	TNS1			209306_s_at	0.000212999	-1.54155	0.00459463	SWAP70		219630_at	2.88642e-07	1.69073	7.94049e-06	PDZK1IP1
211701_s_at	0.000184907	1.25551	0.00981017	TRO			208412_s_at	5.22662e-05	1.5381	0.00181908	RARB		216276_s_at	7.14704e-06	1.68776	0.000119742	ADAM3A
206479_at	0.003172	1.25483	0.0476702	TRPM1			214020_x_at	0.00155156	-1.53721	0.0178127	ITGB5		206380_s_at	4.69262e-09	-1.68757	2.32886e-07	CFP
219740_at	0.00105105	1.25478	0.0260338	VASH2			214147_at	2.52149e-05	-1.53711	0.00111623	MROH7		210587_at	2.20365e-05	1.68677	0.000305321	INHBE
210387_at	0.000371173	-1.25125	0.0145191	HIST1H2BG			217231_s_at	0.000488869	-1.53612	0.00825263	MAST1		220920_at	0.00197481	1.68616	0.0114238	ATP10B
216180_s_at	0.000201993	1.25104	0.0103431	SYNJ2			206609_at	0.000449755	1.5355	0.00783573	MAGEC1		209768_s_at	3.53998e-07	1.68387	9.54979e-06	SEPT5-GP1BB
219799_s_at	0.000928438	1.25071	0.0241556	DHRS9			214469_at	0.00103263	-1.53504	0.013678	HIST1H2AE		213681_at	8.80054e-08	1.68335	2.99851e-06	CYHR1
203535_at	0.00170949	-1.24928	0.0343279	S100A9			214820_at	0.00241329	-1.53088	0.0237122	BRWD1		221349_at	4.07419e-07	-1.68231	1.07565e-05	VPREB1
220651_s_at	0.000579698	-1.24901	0.0185063	MCM10			211795_s_at	0.000214373	-1.52981	0.00461954	FYB		210146_x_at	1.61341e-05	-1.6814	0.000235902	LILRB2
218944_at	0.00164204	-1.24793	0.0334803	PYCRL			213139_at	0.000460458	-1.5278	0.00795097	SNAI2		205968_at	0.00126008	1.68088	0.0080662	KCNS3
204489_s_at	0.000945072	-1.24779	0.0244304	CD44			222152_at	2.36984e-05	1.52542	0.00107003	PDCD6		205862_at	0.00185938	-1.67914	0.0108832	GREB1
205713_s_at	3.95762e-05	1.24694	0.00402683	COMP			218345_at	0.00597294	-1.52399	0.0432829	TMEM176A		202963_at	6.13796e-15	1.67903	1.39563e-12	RFX5
210613_s_at	0.0012874	-1.2464	0.0292144	SYNGR1			215358_x_at	0.000576953	-1.52319	0.00919617	ZNF37BP		207399_at	1.07763e-07	1.67705	3.57335e-06	BFSP2
220061_at	0.00152487	-1.24289	0.0323916	ACSM5			203650_at	4.73562e-05	1.52179	0.00170475	PROCR		209264_s_at	3.26505e-07	-1.67285	8.90514e-06	TSPAN4
203555_at	0.000261932	1.23759	0.0119358	PTPN18			219831_at	0.000292008	-1.52021	0.0058357	CDKL3		203886_s_at	0.000433762	1.67077	0.00345567	FBLN2
211921_x_at	2.18912e-08	1.23734	6.09751e-05	LOC100506248			201961_s_at	4.1473e-05	-1.51755	0.00154798	RNF41		215076_s_at	6.61386e-05	-1.66917	0.000751922	COL3A1
206821_x_at	0.000306755	1.23664	0.0132727	AGFG2			208554_at	0.000210394	1.51578	0.00456215	POU4F3		206210_s_at	5.2688e-08	-1.66246	1.92467e-06	CETP
33132_at	0.000817914	-1.23576	0.0223901	CPSF1			219279_at	0.00106395	-1.51544	0.0139623	DOCK10		207396_s_at	1.33504e-14	1.66204	2.86045e-12	ALG3
216380_x_at	0.000228333	1.23196	0.0110129	GS1-111G14.1			202649_x_at	2.87259e-10	1.51422	2.13366e-07	RPS19		202411_at	0.00154121	1.66194	0.00935258	IFI27
203495_at	0.000210934	1.23186	0.0104738	LRRC14			211887_x_at	3.90583e-05	-1.51117	0.00146768	MSR1		202291_s_at	3.52632e-07	-1.66034	9.52449e-06	MGP
203296_s_at	0.00106561	1.23118	0.0262086	ATP1A2			202222_s_at	0.000105313	1.50704	0.00291152	DES		204049_s_at	0.00020872	-1.65925	0.00193707	PHACTR2
221584_s_at	0.000533046	-1.22959	0.0176445	KCNMA1			221841_s_at	0.00252673	-1.50651	0.0244159	KLF4		221081_s_at	2.43654e-06	-1.65755	4.8563e-05	DENND2D
220667_at	0.00119489	1.22807	0.027795	USP49			205959_at	2.72455e-05	-1.50421	0.00116592	MMP13		206441_s_at	2.85667e-06	1.65651	5.52562e-05	COMMD4
205208_at	0.000367674	1.22524	0.0144495	ALDH1L1			211813_x_at	1.06118e-07	-1.50242	1.8917e-05	DCN		213335_s_at	3.91104e-05	1.65514	0.000488234	ST3GAL6
37117_at	0.000424647	-1.22409	0.0155751	ARHGAP8			218758_s_at	1.05994e-05	1.50108	0.000610298	RRP1		210974_s_at	6.06423e-13	1.65415	8.4987e-11	AP3D1
216684_s_at	0.00165271	1.22151	0.0335405	SS18			212514_x_at	4.18357e-06	-1.50098	0.000297836	DDX3X		212560_at	0.000248655	-1.65413	0.00223066	SORL1
200878_at	0.00287624	-1.22126	0.0450416	EPAS1			205774_at	6.20728e-05	1.49899	0.0020281	F12		200958_s_at	3.48464e-13	-1.65393	5.10844e-11	SDCBP
211541_s_at	0.000132866	-1.22021	0.0080892	DYRK1A			209986_at	0.000140849	1.49871	0.00354236	LOC101929036		212533_at	3.70735e-05	1.65061	0.000466728	WEE1
202048_s_at	0.000640737	-1.21946	0.0197101	CBX6			207018_s_at	0.000109417	1.49819	0.00297334	RAB27B		202615_at	2.32795e-05	-1.64915	0.000317465	GNAQ
208534_s_at	0.00192485	1.21917	0.0364723	LOC102725198			219361_s_at	1.85897e-06	1.4979	0.00017264	AEN		213817_at	0.000240243	-1.64713	0.00217028	IRAK3
206120_at	0.000586391	-1.21884	0.0186665	CD33			210974_s_at	3.42109e-06	1.49742	0.000266546	AP3D1		201326_at	5.1156e-07	1.64626	1.30574e-05	CCT6A
201849_at	3.2848e-05	-1.21454	0.00360567	BNIP3			217497_at	0.000125722	-1.49715	0.00326297	TYMP		202927_at	0.00113046	1.64352	0.0074032	PIN1
218002_s_at	0.00304214	-1.21337	0.04637	CXCL14			220061_at	0.000196523	-1.49308	0.00436602	ACSM5		206214_at	4.74754e-10	-1.63993	3.03992e-08	PLA2G7
203799_at	0.00279334	-1.21275	0.0442747	CD302			217228_s_at	0.00102941	1.49092	0.0136538	ASB4		218805_at	9.66583e-12	-1.63981	9.92552e-10	GIMAP1-GIMAP5
203690_at	0.00157947	-1.21184	0.0329907	TUBGCP3			216686_at	0.000259539	-1.49005	0.00535988	ANKRD36BP2		214463_x_at	0.00048102	1.63705	0.00373599	HIST1H4J
215099_s_at	0.00071139	-1.2113	0.0205991	RXRB			206459_s_at	3.64664e-05	1.48907	0.00140829	WNT2B		201313_at	4.34613e-05	-1.63537	0.000529207	ENO2
204648_at	0.000187284	1.20938	0.00987292	NPR1			201313_at	0.0021949	-1.48716	0.0223635	ENO2		216383_at	1.92015e-10	1.63486	1.36699e-08	RPL18AP16
211571_s_at	0.00275502	-1.20724	0.0438937	VCAN			208521_at	8.87706e-05	1.48693	0.00262811	OR5I1		210926_at	1.684e-09	1.63471	9.28827e-08	POTEKP
211803_at	0.00189413	1.20647	0.0362136	CDK2			214066_x_at	0.000107735	1.48493	0.00294995	NPR2		209825_s_at	6.02359e-07	1.634	1.48908e-05	MIR3658
211111_at	0.000268904	1.20259	0.0121744	HGC6.3			212154_at	0.000400945	-1.48454	0.00726362	SDC2		209189_at	9.37904e-08	-1.62958	3.157e-06	FOS
217049_x_at	0.000980471	1.20114	0.0248271	PCDH11X			211909_x_at	9.05769e-05	1.48167	0.0026522	PTGER3		44790_s_at	2.51402e-05	-1.62857	0.000339104	KIAA0226L
220844_at	0.000709382	1.19608	0.0205991	TCEB3B			216684_s_at	0.000150311	1.48038	0.00370097	SS18		204610_s_at	6.80002e-08	1.62841	2.38998e-06	CCDC85B
204834_at	1.32385e-05	-1.19542	0.0022348	FGL2			219550_at	0.000107385	-1.47983	0.00294995	ROBO3		204591_at	0.000127272	-1.62688	0.00129321	CHL1
220931_at	0.000151741	1.19447	0.00892146	SMIM2			216924_s_at	4.96214e-06	1.47754	0.000337108	DRD2		218069_at	1.07616e-06	1.62642	2.41734e-05	DCTPP1
61734_at	0.00240865	-1.19394	0.0410614	RCN3			205392_s_at	9.79731e-06	-1.47728	0.000576025	CCL14		201141_at	2.0359e-08	-1.62469	8.46379e-07	GPNMB
204247_s_at	0.00164224	1.19362	0.0334803	CDK5			202599_s_at	0.00268428	-1.47479	0.0253663	NRIP1		205801_s_at	0.00186135	-1.62198	0.0108843	RASGRP3
212514_x_at	6.91574e-05	-1.19269	0.00558844	DDX3X			208747_s_at	0.000562403	-1.4695	0.00904924	C1S		208215_x_at	0.000103811	-1.61345	0.00109217	DRD4
213760_s_at	0.00243854	-1.1918	0.0413264	ZNF330			218805_at	5.28332e-05	-1.46757	0.00183176	GIMAP1-GIMAP5		210139_s_at	6.03586e-08	-1.60814	2.15195e-06	PMP22
219766_at	0.00111591	1.19138	0.0268529	B9D2			220122_at	0.00250257	-1.46645	0.0242316	MCTP1		203507_at	1.67383e-07	-1.60743	5.07455e-06	CD68
201243_s_at	4.0091e-05	-1.19115	0.0040423	ATP1B1			201847_at	0.000221697	-1.46624	0.00475007	LIPA		207722_s_at	5.8344e-06	1.6074	0.000101046	BTBD2
211909_x_at	0.00119426	1.19063	0.027795	PTGER3			201869_s_at	0.000124385	1.46619	0.003244	TBL1X		202510_s_at	3.29108e-11	-1.60463	2.9334e-09	TNFAIP2
217498_at	0.00134304	1.19021	0.0300111	GDF11			209849_s_at	1.11613e-05	-1.46444	0.000628051	RAD51C		208553_at	0.000178825	1.60245	0.00171314	HIST1H1E
205937_at	0.00317523	-1.18865	0.0476702	CGREF1			206496_at	0.000704631	-1.46044	0.0105096	FMO3		215822_x_at	1.29655e-11	1.60145	1.3014e-09	MYT1
202363_at	0.000374347	-1.18733	0.0145394	SPOCK1			202409_at	3.98717e-06	-1.45769	0.000291298	IGF2		201718_s_at	7.35535e-07	-1.6	1.74733e-05	EPB41L2
203643_at	0.000973559	1.18726	0.0248271	ERF			214105_at	7.20372e-06	1.45647	0.000453448	SOCS3		203690_at	2.76536e-06	-1.59945	5.39113e-05	TUBGCP3
207154_at	0.000195604	1.18642	0.0100429	DIO3			215303_at	6.76214e-05	1.45574	0.0021434	DCLK1		203452_at	3.85979e-06	1.59884	7.15537e-05	B3GAT3
202094_at	0.000252998	-1.18591	0.0117086	BIRC5			210134_x_at	0.000115546	1.45527	0.00308349	SHOX2		219006_at	3.65751e-11	1.59771	3.19609e-09	NDUFAF4
206009_at	0.000130987	-1.18498	0.00799667	ITGA9			221355_at	0.00058198	1.45265	0.00924983	CHRNG		215388_s_at	0.00240854	-1.59709	0.0133076	CFH
205159_at	0.000577702	-1.18321	0.0184956	CSF2RB			212646_at	5.8307e-06	-1.45182	0.000382209	RFTN1		212646_at	9.4458e-08	-1.59185	3.17467e-06	RFTN1
205584_at	0.00140797	-1.18226	0.0308725	ALG13			216109_at	0.00398654	-1.45107	0.0330608	MED13L		206366_x_at	4.62563e-06	-1.59153	8.3731e-05	XCL1
207359_at	0.000426295	-1.17895	0.0155979	CAMKK2			221979_at	5.71384e-05	1.45097	0.00192039	TOPORS-AS1		217762_s_at	4.30477e-05	-1.59036	0.000524457	RAB31
203750_s_at	0.00162924	1.1756	0.0334601	RARA			204251_s_at	6.17397e-05	1.45081	0.00202193	CEP164		206430_at	1.31978e-07	-1.58945	4.17143e-06	CDX1
206777_s_at	0.00276222	-1.17462	0.0438937	CRYBB2			217436_x_at	6.64481e-07	1.44596	7.91798e-05	HLA-J		205653_at	4.00774e-10	-1.58878	2.61124e-08	CTSG
221650_s_at	0.000396737	-1.17221	0.0149604	LOC100996782			212891_s_at	1.64767e-05	1.44568	0.000822622	GADD45GIP1		212816_s_at	1.19065e-07	1.58748	3.8563e-06	CBS
38487_at	0.000334477	-1.17105	0.0138021	STAB1			217232_x_at	0.000322002	-1.44511	0.00621765	HBB		38766_at	1.42736e-12	1.58561	1.767e-10	LOC100862671
213402_at	0.000949818	1.17086	0.0244963	ZNF787			202826_at	0.000185472	1.44451	0.00419155	SPINT1		219833_s_at	0.000384198	-1.58296	0.00313937	EFHC1
207648_at	9.52016e-05	-1.17052	0.00680264	DRP2			218044_x_at	0.000235762	1.44301	0.00499381	PTMS		217166_at	2.94512e-07	1.57961	8.08204e-06	PTMAP1
215912_at	2.63777e-05	1.16976	0.0033021	GNAO1			218182_s_at	0.00034308	1.44128	0.00645136	CLDN1		204712_at	1.77625e-06	1.5795	3.70949e-05	WIF1
212744_at	0.00101125	1.16887	0.0253186	BBS4			214228_x_at	0.000337494	-1.44116	0.00638382	TNFRSF4		202498_s_at	5.35863e-07	-1.57909	1.35843e-05	SLC2A3
220778_x_at	0.000160392	1.16717	0.00911739	SEMA6B			201718_s_at	3.7437e-05	-1.44095	0.00143089	EPB41L2		208602_x_at	2.71931e-12	-1.5787	3.20605e-10	CD6
212185_x_at	0.000471579	1.16563	0.0164372	MT2A			204610_s_at	0.000419357	1.44022	0.00748161	CCDC85B		208584_at	2.34392e-07	1.57511	6.71331e-06	SNCG
215268_at	0.00180438	-1.16436	0.0353932	KIAA0754			216987_at	0.00613151	-1.43951	0.0440027	IRF4		218992_at	7.05641e-07	1.5739	1.68891e-05	PLGRKT
211559_s_at	0.000569685	-1.1643	0.0183179	CCNG2			212923_s_at	3.43412e-05	-1.43917	0.0013496	PXDC1		204435_at	2.23615e-06	-1.56632	4.52572e-05	NUPL1
206416_at	0.00125874	1.16121	0.0287973	ZNF205			205557_at	0.00126979	-1.43722	0.015603	BPI		204918_s_at	1.32703e-07	1.56434	4.18249e-06	MLLT3
208262_x_at	0.00179842	1.16121	0.0353544	MEFV			213502_x_at	0.0013824	-1.43652	0.016508	GUSBP11		220178_at	0.000166849	1.56296	0.00161507	MFSD12
220707_s_at	0.000730677	-1.16062	0.0209276	FOXRED2			219762_s_at	2.15434e-08	1.43645	5.3339e-06	RPL36		206552_s_at	4.19059e-05	1.56151	0.000513353	TAC1
213381_at	1.06538e-06	1.16049	0.00050095	VSTM4			204249_s_at	7.33936e-05	-1.43539	0.00228731	LMO2		214800_x_at	1.63686e-14	1.56099	3.37724e-12	BTF3
214740_at	0.000102303	1.16035	0.0070209	POLR2J			211789_s_at	0.000590637	-1.4351	0.00934079	MLXIP		219762_s_at	2.70084e-14	1.56015	5.2792e-12	RPL36
214041_x_at	0.000445017	1.15966	0.0159926	RPL37A			200762_at	0.002597	-1.43452	0.0248578	DPYSL2		201830_s_at	0.00202964	-1.55933	0.0116683	NET1
221125_s_at	0.000735437	-1.15897	0.020983	KCNMB3			218953_s_at	2.18227e-07	-1.43181	3.23559e-05	PCYOX1L		203140_at	3.54074e-05	-1.55769	0.000449051	BCL6
211596_s_at	0.00158262	-1.15694	0.0329907	LRIG1			214463_x_at	0.00478639	1.43073	0.0373704	HIST1H4J		213649_at	9.33849e-10	-1.55587	5.50501e-08	SRSF7
219659_at	0.000906209	1.15642	0.0238407	ATP8A2			205786_s_at	7.68131e-05	-1.4304	0.00236459	ITGAM		218110_at	5.08523e-06	1.55581	9.02902e-05	XAB2
219833_s_at	0.00291251	-1.15471	0.0453526	EFHC1			208887_at	3.57166e-08	1.43033	7.95873e-06	EIF3G		221297_at	2.77517e-08	1.55566	1.11022e-06	GPRC5D
214817_at	9.1327e-05	1.15387	0.00671155	UNC13A			219593_at	0.00143739	-1.42989	0.016951	SLC15A3		201508_at	2.73271e-07	-1.5556	7.59264e-06	IGFBP4
218805_at	0.000192825	-1.1534	0.00998683	GIMAP1-GIMAP5			201508_at	0.00027094	-1.4293	0.00552967	IGFBP4		201674_s_at	6.45354e-05	1.55559	0.00073708	AKAP1
204753_s_at	0.0007839	1.15227	0.0219167	HLF			207103_at	0.000562456	1.4245	0.00904924	KCND2		204039_at	4.93122e-08	-1.55552	1.82833e-06	CEBPA
212996_s_at	0.003311	-1.15127	0.0488479	URB1			216433_s_at	0.000447942	-1.42352	0.00783297	PRDM2		204315_s_at	1.49184e-08	1.55403	6.48471e-07	GTSE1
215660_s_at	9.15636e-05	-1.14752	0.00671155	MAST2			209829_at	0.00479776	-1.42333	0.0374198	FAM65B		220817_at	4.9377e-05	1.55322	0.000588693	TRPC4
216325_x_at	1.6193e-05	1.14616	0.00251731	RTEL1			207887_s_at	6.80379e-05	1.4231	0.00215048	CALCR		203070_at	1.36425e-06	-1.55163	2.94855e-05	SEMA3B
221624_at	0.000155076	-1.14463	0.00902751	TCL6			206888_s_at	3.88167e-06	1.42081	0.000286408	ARHGDIG		211651_s_at	5.52061e-06	-1.55064	9.67866e-05	LAMB1
204614_at	0.00190067	-1.1426	0.0362298	SERPINB2			215483_at	0.000173538	-1.41839	0.00401809	AKAP9		206363_at	0.00268202	-1.55061	0.0144695	MAF
218017_s_at	4.82242e-05	-1.1421	0.00453104	HGSNAT			214028_x_at	0.00105798	1.4159	0.0139332	TDRD3		208887_at	4.51832e-15	1.54923	1.09437e-12	EIF3G
200838_at	0.00223227	-1.14195	0.0393439	CTSB			203603_s_at	0.00143106	-1.41478	0.0169079	ZEB2		34210_at	0.00232453	-1.54882	0.0129623	CD52
217156_at	0.00314417	1.14142	0.0474351	HADHAP1			204719_at	0.00412628	-1.41468	0.0339058	ABCA8		202620_s_at	0.00631264	1.54854	0.0281441	PLOD2
210139_s_at	0.00290953	-1.13847	0.0453491	PMP22			218529_at	0.00043956	1.41346	0.00773674	CD320		203701_s_at	1.71277e-09	1.54784	9.4004e-08	TRMT1
207448_at	0.000962264	1.13678	0.0246469	POFUT2			217762_s_at	0.00129056	-1.41222	0.0157652	RAB31		218656_s_at	8.77605e-06	-1.54422	0.000142327	LHFP
32502_at	0.000600578	1.13662	0.0189556	GDPD5			217156_at	1.99785e-05	1.412	0.000959953	HADHAP1		201160_s_at	0.00098671	-1.54305	0.00666067	YBX3
218851_s_at	0.00114239	-1.13473	0.0270813	SFT2D3			204139_x_at	3.84736e-05	1.41146	0.00145553	MZF1		202649_x_at	1.4937e-25	1.54278	5.54735e-22	RPS19
202052_s_at	0.000893264	-1.13412	0.0236397	RAI14			219822_at	0.000301057	-1.40889	0.00595777	MTRF1		218612_s_at	9.92383e-06	1.5425	0.000156493	TSSC4
205392_s_at	0.000672181	-1.1341	0.0201151	CCL14			204232_at	3.3922e-06	-1.40615	0.000265915	FCER1G		216488_s_at	1.44706e-05	-1.53984	0.000213967	ATP11A
201148_s_at	6.97816e-05	-1.13334	0.00559333	TIMP3			218940_at	2.76226e-06	-1.402	0.00023051	VCPKMT		218017_s_at	5.76795e-05	-1.53964	0.000668716	HGSNAT
220023_at	0.00147854	1.13078	0.0316791	APOBR			202085_at	0.00709717	-1.40082	0.0488256	TJP2		210140_at	1.71051e-09	-1.5392	9.4004e-08	CST7
206976_s_at	4.11783e-06	-1.13057	0.00113281	HSPH1			216598_s_at	0.000793488	-1.39897	0.0113386	CCL2		216177_at	3.47323e-09	1.5373	1.78327e-07	RPL29P7
205942_s_at	0.000930369	-1.1269	0.0241556	ACSM3			206577_at	0.00166428	1.39857	0.0186362	VIP		209017_s_at	4.34201e-08	1.5352	1.64267e-06	LONP1
206650_at	0.00109731	1.12528	0.0265813	IQCC			218110_at	0.00141236	1.39776	0.0167314	XAB2		208546_x_at	0.000274185	1.53507	0.00241393	HIST1H2BH
218600_at	0.00291764	1.12264	0.045369	LIMD2			205578_at	0.000454755	1.39694	0.00789199	ROR2		211821_x_at	6.67795e-06	-1.53374	0.000113074	GYPA
208230_s_at	0.00109281	1.12241	0.0265726	NRG1			206941_x_at	0.00325512	1.39656	0.0288864	SEMA3E		200986_at	9.05125e-06	-1.53289	0.000145519	SERPING1
216383_at	1.37807e-05	1.12176	0.00226618	RPL18AP16			211790_s_at	4.69746e-05	-1.39451	0.00169718	KMT2D		210785_s_at	1.3805e-13	-1.53114	2.22911e-11	THEMIS2
207355_at	0.0026706	1.1216	0.0432478	SLC1A7			203070_at	5.78585e-05	-1.39444	0.00193003	SEMA3B		205959_at	4.46759e-06	-1.53112	8.12e-05	MMP13
201739_at	0.00047325	-1.12055	0.0164515	SGK1			202986_at	0.000270067	1.39227	0.00552101	ARNT2		220122_at	0.000117575	-1.53093	0.00121069	MCTP1
220277_at	0.000350519	1.11639	0.0141512	CXXC4			218851_s_at	0.000134529	-1.39124	0.00341817	SFT2D3		204719_at	0.000112944	-1.52906	0.00117221	ABCA8
206459_s_at	0.00114136	1.11414	0.0270813	WNT2B			203507_at	0.00161691	-1.39058	0.0182612	CD68		210495_x_at	5.33028e-06	-1.52765	9.37448e-05	FN1
220416_at	0.000412617	-1.11293	0.0153495	ATP8B4			209315_at	0.00123305	-1.38853	0.0153853	HBS1L		217049_x_at	4.55737e-09	1.52572	2.2677e-07	PCDH11X
201806_s_at	0.00198204	1.11201	0.0372394	ATXN2L			209507_at	1.45419e-06	1.38828	0.00014366	RPA3		210517_s_at	0.000500073	-1.52554	0.00385976	AKAP12
205544_s_at	0.00214278	-1.11196	0.0384278	CR2			219807_x_at	0.0014651	-1.38739	0.0171105	MIA-RAB4B		205018_s_at	5.98629e-10	-1.52509	3.74698e-08	MBNL2
206665_s_at	0.00341674	-1.10939	0.0497725	BCL2L1			207955_at	0.000181993	1.38649	0.00415933	CCL27		215732_s_at	2.17273e-07	1.5248	6.29582e-06	DTX2
216244_at	0.00266557	1.10827	0.0431977	IL1RN			202291_s_at	0.00363553	-1.38644	0.0309911	MGP		212563_at	9.04788e-06	1.52478	0.000145519	BOP1
221801_x_at	0.00159407	1.10746	0.0330637	NEFL			200907_s_at	0.0031191	-1.38603	0.0280367	PALLD		219361_s_at	6.28704e-14	1.52176	1.11186e-11	AEN
207764_s_at	0.000534156	-1.10734	0.0176445	HIPK3			216404_at	0.00061759	-1.38523	0.00966416	ATXN8OS		209760_at	3.83668e-09	-1.52094	1.94302e-07	KIAA0922
215486_at	0.00114334	1.10668	0.0270813	PRPS1L1			59644_at	0.00206108	-1.3832	0.0214799	BMP2K		208550_x_at	0.000208435	-1.52086	0.00193523	KCNG2
215177_s_at	0.000277224	-1.10663	0.0124544	ITGA6			216297_at	0.00616974	-1.37939	0.0441916	RP11-348N5.7		204253_s_at	9.50235e-08	1.52083	3.18887e-06	VDR
204686_at	0.00213641	1.10633	0.0383916	IRS1			201283_s_at	2.15765e-05	1.37615	0.00100357	TRAK1		211610_at	1.17079e-12	-1.51822	1.51679e-10	KLF6
209478_at	0.0021277	-1.1044	0.0383742	STRA13			203811_s_at	0.00064004	-1.3752	0.00991106	DNAJB4		201804_x_at	3.49524e-07	1.51414	9.45199e-06	TBCB
217436_x_at	1.17498e-07	1.10194	0.000174548	HLA-J			217277_at	0.000636573	-1.37423	0.00987109	IGLVIVOR22-1		222088_s_at	1.77719e-08	-1.51406	7.55748e-07	SLC2A14
222042_x_at	0.00295681	1.10039	0.0457993	MEX3D			204049_s_at	0.00338866	-1.373	0.0295767	PHACTR2		219034_at	2.19428e-08	1.51362	9.00462e-07	PARP16
221880_s_at	0.000471596	-1.09947	0.0164372	FAM174B			206976_s_at	7.15378e-07	-1.37241	8.25946e-05	HSPH1		219360_s_at	0.0103319	-1.51112	0.0413851	TRPM4
210274_at	0.00164996	1.09761	0.0335405	MAGEA8			210326_at	2.33849e-07	-1.37178	3.36184e-05	AGXT		209876_at	5.80158e-05	-1.51029	0.000671567	GIT2
219768_at	0.000360662	1.09522	0.0142747	VTCN1			217644_s_at	0.000202051	-1.3697	0.00444451	SOS2		218285_s_at	0.000168337	1.50946	0.00162665	BDH2
207399_at	0.0030338	1.09162	0.0463347	BFSP2			221661_at	0.000601862	1.36926	0.00947794	SLC22A7		221650_s_at	8.96203e-08	-1.50748	3.04422e-06	LOC100996782
205722_s_at	0.00210141	-1.09105	0.0382957	GFRA2			200838_at	0.000554042	-1.36662	0.00896812	CTSB		205027_s_at	7.54061e-06	-1.50636	0.000124557	MAP3K8
207492_at	0.00341972	-1.09067	0.0497725	NGLY1			201739_at	0.000258922	-1.3658	0.0053521	SGK1		40472_at	0.000178552	1.50542	0.00171125	LPCAT4
206986_at	0.000393657	1.09	0.0149604	FGF18			220178_at	0.000885169	1.36559	0.01225	MFSD12		211793_s_at	9.34538e-09	1.50399	4.27604e-07	ABI2
205530_at	0.00239333	-1.08808	0.0410551	ETFDH			205315_s_at	2.53764e-06	-1.36426	0.000220024	SNTB2		212606_at	0.000857538	-1.50305	0.00596395	WDFY3
221539_at	0.000309361	1.08766	0.0133079	EIF4EBP1			207113_s_at	2.60371e-06	1.36385	0.000221913	TNF		214879_x_at	1.89192e-10	1.50273	1.35555e-08	USF2
201749_at	0.000437368	1.0868	0.0158469	ECE1			207287_at	2.66091e-05	1.36358	0.00115016	BIN3-IT1		38671_at	1.474e-08	-1.5016	6.42761e-07	PLXND1
202846_s_at	0.000424971	1.08554	0.0155751	PIGC			203236_s_at	0.000664158	-1.36324	0.0101463	LGALS9		209631_s_at	0.00130706	1.5013	0.00829304	GPR37
220595_at	0.000344741	1.08463	0.014018	PDZRN4			217250_s_at	2.96681e-05	1.36094	0.00122652	CHD5		211541_s_at	7.92196e-07	-1.49986	1.86205e-05	DYRK1A
216263_s_at	0.000108535	1.08395	0.00721936	NGDN			203228_at	5.15313e-05	1.36015	0.00180262	PAFAH1B3		203388_at	7.06319e-08	-1.49935	2.46691e-06	ARRB2
203388_at	0.000658147	-1.08351	0.0198389	ARRB2			206632_s_at	0.000105153	-1.35876	0.00291152	APOBEC3B		204011_at	7.12276e-05	-1.49901	0.000799176	SPRY2
202571_s_at	0.00238475	1.08298	0.0410026	DLGAP4			207794_at	0.000124945	-1.35714	0.00324872	CCR2		210772_at	4.84288e-05	-1.49837	0.000579871	FPR2
203811_s_at	0.00156685	-1.08205	0.0329067	DNAJB4			216915_s_at	0.00136467	-1.35516	0.0164018	PTPN12		203355_s_at	0.000534207	-1.49643	0.00407651	PSD3
202382_s_at	0.00247179	-1.08198	0.0414852	GNPDA1			202803_s_at	1.90902e-08	-1.35498	4.83394e-06	ITGB2		201929_s_at	1.60245e-07	1.4953	4.91837e-06	PKP4
204917_s_at	0.000236572	1.08076	0.011216	MLLT3			202785_at	1.1087e-05	1.35453	0.000626825	NDUFA7		205208_at	5.52913e-07	1.49458	1.38901e-05	ALDH1L1
216404_at	0.00168801	-1.07957	0.0340089	ATXN8OS			203131_at	0.00227053	-1.35444	0.0228107	PDGFRA		201458_s_at	8.22323e-11	1.49341	6.49781e-09	BUB3
220240_s_at	0.00219921	-1.07911	0.0389237	TMCO3			201326_at	0.000132391	1.35397	0.0033831	CCT6A		201459_at	0.000155153	1.49293	0.00152236	RUVBL2
219531_at	0.000646504	1.079	0.019795	CEP72			209792_s_at	9.36e-05	1.35275	0.00269469	KLK10		211261_at	2.60336e-07	1.49265	7.31536e-06	NUP214
216713_at	0.000389561	-1.0774	0.0149151	KRIT1			203180_at	0.00344848	-1.35173	0.0299	ALDH1A3		216686_at	0.000109614	-1.49187	0.00114457	ANKRD36BP2
205663_at	0.000567214	1.07513	0.0182867	PCBP3			212187_x_at	0.00173641	-1.34868	0.0191737	PTGDS		207739_s_at	0.00311705	1.48957	0.0162869	GAGE1
203723_at	0.000620532	1.07276	0.019366	ITPKB			205549_at	0.000105162	1.34774	0.00291152	PCP4		206856_at	8.28029e-09	-1.4884	3.83596e-07	LILRB5
218992_at	0.00143017	1.07236	0.0311505	PLGRKT			204755_x_at	0.000885472	1.34735	0.01225	HLF		213938_at	0.00190405	1.48701	0.0110981	ERC2
219242_at	0.00198901	-1.07047	0.0372759	CEP63			210561_s_at	6.41827e-08	-1.34551	1.27695e-05	WSB1		214038_at	3.58799e-05	-1.48682	0.000454011	CCL8
213695_at	0.00235367	-1.06894	0.0406694	PON3			204435_at	0.000174889	-1.34495	0.0040275	NUPL1		214719_at	0.000433389	-1.48669	0.00345394	SLC46A3
203424_s_at	2.02738e-05	-1.06827	0.00282824	IGFBP5			213649_at	8.25446e-06	-1.34473	0.000503929	SRSF7		202222_s_at	3.33663e-06	1.48668	6.33307e-05	DES
210569_s_at	0.000690838	-1.06713	0.020311	SIGLEC9			204502_at	0.000209143	-1.34451	0.00455111	SAMHD1		216583_x_at	4.77224e-06	1.48461	8.58272e-05	NHP2P2
215045_at	0.000186367	1.06699	0.00986418	CELF3			219574_at	0.00122046	-1.34346	0.0153285	2001-03-01		219807_x_at	7.93402e-05	-1.48051	0.000871765	MIA-RAB4B
213717_at	0.00146335	1.06682	0.0316273	LDB3			221584_s_at	0.000155387	-1.34291	0.00373778	KCNMA1		221455_s_at	1.81621e-05	-1.47948	0.00025926	LOC101929777
211399_at	0.000931133	1.06584	0.0241556	FGFR2			205178_s_at	0.000503156	-1.34168	0.00837522	RBBP6		221584_s_at	2.09691e-07	-1.47921	6.09992e-06	KCNMA1
220734_s_at	0.00192016	1.0624	0.0364454	CPTP			203794_at	0.000393919	-1.34031	0.00714797	CDC42BPA		216981_x_at	3.5566e-07	1.47912	9.57145e-06	LOC101929889
221284_s_at	0.00157968	1.06221	0.0329907	SRC			222351_at	0.00122804	1.33721	0.0153754	PPP2R1B		214788_x_at	6.00668e-06	-1.47857	0.000103517	DDN
221849_s_at	0.000250255	1.06148	0.0116468	DCAF15			215554_at	0.000541485	-1.33672	0.0088395	GPLD1		212062_at	1.18105e-05	-1.47603	0.000180503	ATP9A
210254_at	0.00111799	-1.06141	0.026874	MS4A3			220093_at	9.3579e-05	-1.33527	0.00269469	ANTXR1		205483_s_at	0.000217703	1.4759	0.00200623	ISG15
204284_at	0.00282137	-1.06113	0.0445245	PPP1R3C			61734_at	5.55224e-05	-1.33494	0.00189437	RCN3		218686_s_at	2.12731e-07	-1.47538	6.18028e-06	RHBDF1
213164_at	9.62935e-05	-1.05906	0.00684072	SLC5A3			205372_at	0.00437646	-1.33476	0.0352442	PLAG1		207677_s_at	0.000813066	-1.47434	0.00569555	NCF4
222088_s_at	0.000416234	-1.05897	0.0154069	SLC2A14			219034_at	9.70472e-05	1.33428	0.00274876	PARP16		219555_s_at	5.38157e-05	1.46984	0.000630481	CENPN
215856_at	0.0013583	1.05892	0.0301906	SIGLEC15			204122_at	0.00010133	-1.33322	0.00282948	TYROBP		217163_at	2.80818e-06	-1.4693	5.44602e-05	ESR1
209189_at	0.000986254	-1.05786	0.0248605	FOS			206530_at	5.31229e-06	-1.33144	0.000356547	RAB30		221871_s_at	1.55189e-06	1.46874	3.28403e-05	TFG
214830_at	0.00229075	-1.05761	0.0401127	SLC38A6			209731_at	0.000576516	1.33143	0.00919577	NTHL1		215789_s_at	0.00032706	1.46486	0.00277316	AJAP1
207575_at	0.00141576	-1.05518	0.0309823	GOLGA6A			205102_at	8.30629e-06	1.3314	0.000505708	TMPRSS2		212993_at	0.00252571	-1.46406	0.013801	NACC2
204975_at	7.18099e-05	-1.05492	0.00570686	EMP2			200770_s_at	1.14095e-09	1.33137	6.35594e-07	LAMC1		204802_at	0.00044248	-1.4626	0.00350757	RRAD
208128_x_at	0.00304236	1.05317	0.04637	KIF25			217381_s_at	2.14414e-06	1.33123	0.000192652	TARP		214533_at	6.43536e-06	-1.46242	0.000109716	CMA1
208364_at	0.000652813	-1.05256	0.019824	INPP4A			200823_x_at	1.3696e-08	1.32931	3.67697e-06	RPL29		211962_s_at	2.54349e-05	-1.46235	0.000342328	ZFP36L1
208117_s_at	0.000592876	1.05133	0.018846	LAS1L			203819_s_at	0.00129372	-1.32929	0.0157789	IGF2BP3		220478_at	1.23086e-06	-1.45886	2.70548e-05	APOL5
212759_s_at	0.000351193	-1.04945	0.0141512	TCF7L2			221524_s_at	0.000973552	1.32788	0.0131636	RRAGD		203236_s_at	3.33509e-05	-1.45858	0.000425878	LGALS9
214201_x_at	0.000481933	1.04904	0.0166088	PRRC2A			205208_at	1.57671e-05	1.32741	0.000807043	ALDH1L1		207301_at	2.76791e-05	1.4575	0.000366472	EFNA5
221060_s_at	0.000156307	-1.04879	0.00904673	TLR4			219121_s_at	0.00487602	1.3274	0.0378417	ESRP1		219379_x_at	1.64489e-06	1.4564	3.46437e-05	ZNF358
204737_s_at	7.56079e-05	1.04865	0.00580956	MYH6			209461_x_at	0.000136973	1.32659	0.00347232	WDR18		213236_at	4.24804e-08	-1.45599	1.6181e-06	SASH1
210300_at	0.00124997	1.04842	0.0286848	REM1			204686_at	0.000696557	1.326	0.010417	IRS1		218454_at	1.68667e-12	-1.45545	2.04262e-10	PLBD1
205423_at	0.00027624	1.04829	0.0124353	AP1B1			207849_at	0.0001712	1.32576	0.00397794	IL2		221059_s_at	3.93189e-08	-1.45459	1.5135e-06	COTL1
207784_at	0.000729675	1.04782	0.0209258	ARSD			217937_s_at	3.16204e-05	1.32564	0.00128108	HDAC7		218689_at	0.000160821	1.45319	0.0015663	FANCF
214311_at	0.00053449	1.04698	0.0176445	ZFPL1			209629_s_at	0.000947956	-1.32523	0.0129353	NXT2		208229_at	4.2208e-05	1.45295	0.000516486	FGFR2
216804_s_at	0.0010355	1.04659	0.0257482	PDLIM5			209450_at	0.00049661	1.32454	0.00831402	OSGEP		218664_at	5.27039e-10	1.4528	3.33636e-08	MECR
219317_at	0.00219806	-1.046	0.0389237	POLI			216479_at	0.000731722	1.32378	0.010798	RPL21		202718_at	3.80855e-06	-1.4517	7.07805e-05	IGFBP2
219668_at	0.00297738	1.04493	0.0458817	GDAP1L1			218686_s_at	0.000407801	-1.32367	0.00735197	RHBDF1		210480_s_at	0.00059909	1.4511	0.0044707	MYO6
216924_s_at	0.000463187	1.04248	0.0162795	DRD2			214546_s_at	0.000328536	1.32214	0.00627982	P2RY11		219659_at	0.000240277	1.4503	0.00217028	ATP8A2
218899_s_at	0.00185232	-1.04153	0.0356744	BAALC			216275_at	0.00101462	-1.32057	0.0135544	BUB1		211945_s_at	1.28167e-05	-1.44775	0.000193471	ITGB1
214533_at	0.00180784	-1.04098	0.0353991	CMA1			219594_at	0.000414675	-1.32021	0.00743977	NINJ2		202785_at	5.11293e-08	1.44691	1.88255e-06	NDUFA7
204251_s_at	0.00307081	1.03885	0.046644	CEP164			203547_at	0.00142226	-1.31684	0.0168218	CD4		208554_at	5.33386e-05	1.44445	0.000626208	POU4F3
222109_at	0.00297328	1.03845	0.0458561	GNL3L			210077_s_at	0.000380498	-1.3156	0.00697256	SRSF5		205577_at	6.38474e-06	-1.44418	0.00010902	PYGM
206446_s_at	0.00253886	-1.03839	0.0420933	CELA2A			209737_at	0.00015293	1.31537	0.00371286	MAGI2		202912_at	0.000285433	1.44317	0.00249913	ADM
214585_s_at	0.00140686	-1.03807	0.0308725	VPS52			203640_at	1.8481e-05	-1.31394	0.000899756	MBNL2		210715_s_at	0.002704	-1.44307	0.0145645	SPINT2
221081_s_at	0.000781549	-1.03709	0.021906	DENND2D			208222_at	0.000604104	-1.31393	0.00949713	ACVR1B		215358_x_at	5.91927e-05	-1.44261	0.000684124	ZNF37BP
215159_s_at	6.00586e-05	1.03561	0.00520733	NADK			206350_at	2.3046e-05	1.31316	0.00104765	APCS		201681_s_at	0.000269424	-1.44258	0.00238143	DLG5
220830_at	0.00190689	1.031	0.0362863	IMPG2			209690_s_at	0.000151647	-1.31289	0.00370928	DOK4		204928_s_at	0.00130204	1.44213	0.00826593	SLC10A3
38766_at	0.000169173	1.03016	0.00942422	LOC100862671			212353_at	0.00126454	-1.31157	0.0155764	SULF1		219878_s_at	5.02227e-06	1.44209	8.95289e-05	KLF13
220051_at	0.00300807	-1.02981	0.0460996	PRSS21			206730_at	0.00206095	1.31117	0.0214799	GRIA3		206420_at	7.84112e-06	-1.44059	0.000129233	IGSF6
214738_s_at	0.00284027	-1.0275	0.0447277	NEK9			207876_s_at	1.30678e-06	1.31035	0.000133913	FLNC		204575_s_at	5.21902e-07	-1.43972	1.32757e-05	MMP19
221013_s_at	0.00208017	1.02547	0.0381459	APOL2			210463_x_at	0.00107306	1.31019	0.0140488	TRMT1		206553_at	0.000200762	1.43917	0.00187336	OAS2
207201_s_at	0.000211547	1.02518	0.0104738	SLC22A1			206589_at	0.00011915	-1.30918	0.00315323	GFI1		212230_at	1.98113e-08	-1.43866	8.26696e-07	PPAP2B
209849_s_at	0.000193283	-1.02517	0.00998683	RAD51C			210785_s_at	1.60271e-09	-1.30825	8.23498e-07	THEMIS2		217963_s_at	0.000170829	-1.43847	0.00164644	NGFRAP1
218177_at	9.8671e-05	1.02486	0.00693313	CHMP1B			216200_at	0.0010229	1.30798	0.0135999	PLEKHM1		217156_at	6.69588e-08	1.43821	2.3571e-06	HADHAP1
205959_at	0.000978847	-1.02371	0.0248271	MMP13			202916_s_at	2.11435e-05	1.3079	0.000996068	FAM20B		211833_s_at	5.03715e-05	1.43803	0.000598309	BAX
218661_at	0.00299308	1.02151	0.045936	NAA60			203414_at	0.000381975	-1.30766	0.00698136	MMD		200701_at	2.24365e-08	-1.43768	9.17344e-07	NPC2
207413_s_at	0.00178304	1.02042	0.0352466	SCN5A			209980_s_at	0.000285981	-1.30743	0.00576177	MIR6778		204331_s_at	3.34862e-10	1.43763	2.2011e-08	MRPS12
209507_at	0.000340591	1.0182	0.0139255	RPA3			204574_s_at	0.000149244	-1.30654	0.00368693	MMP19		209732_at	0.000406281	-1.4373	0.00327776	CLEC2B
206179_s_at	0.00219017	1.01737	0.0388873	TPPP			205536_at	0.000205127	-1.30653	0.00449485	VAV2		207846_at	0.000411792	1.43675	0.00331622	POU1F1
221112_at	0.000888066	1.01643	0.0236397	IL1RAPL2			201681_s_at	0.00178845	-1.30593	0.0195833	DLG5		215113_s_at	1.98522e-08	1.43671	8.26853e-07	SENP3
205305_at	0.00161335	1.01471	0.0333086	FGL1			218378_s_at	2.21113e-05	1.30588	0.00102009	LOC100289561		209131_s_at	0.00113003	-1.43543	0.0074032	SNAP23
218953_s_at	0.0015824	-1.01443	0.0329907	PCYOX1L			203851_at	2.11933e-05	-1.30568	0.000996309	IGFBP6		206709_x_at	1.8143e-05	1.43522	0.00025926	GPT
214610_at	0.000527396	1.01357	0.0175928	CYP11B1			200958_s_at	2.11831e-07	-1.30509	3.18934e-05	SDCBP		204932_at	2.2479e-06	1.43418	4.54124e-05	TNFRSF11B
212923_s_at	0.00217832	-1.01313	0.0387814	PXDC1			203895_at	0.00256535	1.30497	0.024671	PLCB4		203591_s_at	1.04607e-05	-1.43385	0.000163232	CSF3R
207532_at	0.00163397	1.01063	0.0334648	CRYGD			214223_at	0.00100716	1.30433	0.0134952	PTP4A3		211909_x_at	2.96254e-06	1.43254	5.68598e-05	PTGER3
209928_s_at	0.00186952	1.00984	0.0359126	MSC			207173_x_at	0.000111744	-1.3028	0.00301465	CDH11		202409_at	3.67989e-11	-1.43246	3.20308e-09	IGF2
215569_at	8.25327e-07	1.0095	0.000427692	GTF2IRD2B			206856_at	0.000133901	-1.30235	0.00341778	LILRB5		211568_at	0.00077572	1.43222	0.00550489	BAI3
212286_at	0.000817213	-1.00836	0.0223901	ANKRD12			212758_s_at	0.00214023	-1.30175	0.0220382	LOC100996668		202833_s_at	5.28777e-05	-1.43033	0.000621671	SERPINA1
219333_s_at	0.000597753	1.00666	0.0189368	CAPN10			210772_at	0.000568536	-1.30113	0.00909454	FPR2		221649_s_at	7.85828e-16	1.4302	2.10971e-13	PPAN
209542_x_at	0.00136706	1.00523	0.0302806	IGF1			221528_s_at	0.00110391	-1.30081	0.0143264	ELMO2		215906_at	8.32785e-07	-1.42838	1.93705e-05	Igk
209985_s_at	0.002829	1.00387	0.0445818	ASCL1			211962_s_at	0.00198207	-1.29993	0.0209916	ZFP36L1		218567_x_at	1.37422e-05	1.4281	0.000205335	DPP3
202756_s_at	0.000677537	-1.0029	0.0201151	GPC1			216069_at	0.00199966	-1.29972	0.0210977	PRMT2		212187_x_at	1.07842e-05	-1.42578	0.000167694	PTGDS
200831_s_at	0.00105668	-1.00221	0.0261043	SCD			216601_at	5.72833e-05	1.29826	0.00192141	AOC4P		205051_s_at	0.00341415	1.42569	0.017437	KIT
205653_at	5.73034e-05	-1.00212	0.00506703	CTSG			220003_at	2.24857e-05	1.29753	0.00103309	LRRC36		211341_at	0.000878858	1.42545	0.00607655	POU4F1
218560_s_at	0.000799804	-1.00056	0.0221543	JMJD4			216194_s_at	8.47018e-05	1.29649	0.00254711	TBCB		219203_at	0.000350791	1.42345	0.00293639	EMC9
210326_at	0.00237933	-1.00044	0.0409781	AGXT			217897_at	0.00483685	-1.29613	0.037672	FXYD6		213176_s_at	6.30071e-06	1.4233	0.000107833	LTBP4
213866_at	0.00219263	1.00032	0.0388999	SAMD14			216383_at	1.82216e-07	1.29591	2.83938e-05	RPL18AP16		219316_s_at	7.41235e-07	-1.421	1.75712e-05	FLVCR2
208141_s_at	2.70392e-05	1.00025	0.00331052	DOHH			218183_at	0.000859473	1.29291	0.0119773	CDIP1		91952_at	1.26824e-12	1.42097	1.61487e-10	DCAF15
							219659_at	0.00214208	1.29099	0.0220471	ATP8A2		209731_at	4.30228e-06	1.42074	7.85801e-05	NTHL1
							210155_at	0.000115025	1.29043	0.00307695	MYOC		203576_at	4.16271e-06	1.41934	7.64695e-05	BCAT2
							221163_s_at	5.42525e-05	1.29041	0.0018656	MLXIPL		204247_s_at	1.59111e-06	1.41828	3.35745e-05	CDK5
							205214_at	0.000681975	-1.29035	0.0103097	STK17B		219594_at	9.97587e-05	-1.41641	0.00105853	NINJ2
							205237_at	0.00024833	-1.28974	0.0052011	FCN1		203508_at	1.737e-05	-1.41566	0.000250683	TNFRSF1B
							215565_at	0.0017641	-1.28964	0.0194313	LOC101929272		209400_at	7.59202e-06	1.41346	0.000125313	SLC12A4
							213236_at	8.53081e-05	-1.28938	0.00256189	SASH1		212651_at	0.000491187	-1.41297	0.003807	RHOBTB1
							204149_s_at	0.00356361	1.2891	0.030518	GSTM4		213032_at	0.000712416	1.41057	0.00514579	NFIB
							221599_at	0.00116475	1.28774	0.0148224	AAMDC		217439_at	1.99025e-05	1.41025	0.000280536	LOC101928278
							208510_s_at	0.00270363	-1.28615	0.025462	PPARG		220001_at	1.63997e-05	-1.40951	0.000239316	PADI4
							210600_s_at	0.00475772	1.28588	0.0372641	GRK4		210314_x_at	0.000472443	-1.40911	0.00368608	TNFSF13
							206300_s_at	0.00298466	1.28302	0.0272459	PTHLH		203891_s_at	1.9562e-09	1.4044	1.05665e-07	DAPK3
							218231_at	4.48445e-05	-1.28238	0.00163815	NAGK		203045_at	0.000878035	-1.40388	0.00607428	NINJ1
							213808_at	0.00121741	-1.28101	0.0153089	ADAM23		207781_s_at	0.000515147	1.40344	0.00395419	ZNF711
							218223_s_at	0.00096525	-1.27989	0.0130981	PLEKHO1		218183_at	5.68073e-06	1.40127	9.86623e-05	CDIP1
							204971_at	0.000380046	-1.27983	0.00697125	CSTA		217988_at	5.39908e-11	1.4011	4.39079e-09	CCNB1IP1
							202571_s_at	0.000287448	1.27801	0.0057716	DLGAP4		201614_s_at	2.12261e-06	1.401	4.33927e-05	RUVBL1
							207553_at	0.00153656	1.27799	0.0177038	OPRK1		201911_s_at	1.86425e-05	-1.40091	0.000265099	FARP1
							205876_at	0.00314649	1.27697	0.0282032	LIFR		218009_s_at	1.46246e-06	1.40048	3.12146e-05	PRC1
							215917_at	0.00181333	1.27668	0.019778	RAD21L1		209583_s_at	0.000287312	1.40016	0.00251164	CD200
							214705_at	0.00109029	-1.27611	0.0142136	INADL		201464_x_at	5.60845e-08	-1.39957	2.03039e-06	JUN
							213888_s_at	3.29282e-05	-1.27483	0.00131967	TRAF3IP3		202916_s_at	5.9923e-07	1.39889	1.48461e-05	FAM20B
							205320_at	0.00103228	1.27421	0.013678	APC2		211812_s_at	0.000822497	-1.39814	0.00575619	B3GALNT1
							215177_s_at	2.18767e-05	-1.27405	0.00101136	ITGA6		205688_at	1.51259e-06	1.39799	3.21307e-05	TFAP4
							205878_at	6.26369e-05	1.27398	0.00203757	POU6F1		217054_at	5.46191e-07	1.39777	1.37575e-05	AK096803
							217342_x_at	0.000343751	1.27191	0.00645852	FLJ11292		209109_s_at	0.00245306	-1.39676	0.0134958	TSPAN6
							200783_s_at	0.000565648	-1.27177	0.00906786	STMN1		64900_at	1.79133e-05	1.3953	0.000256531	TMEM231
							201432_at	1.55743e-06	-1.27168	0.000150888	CAT		214439_x_at	0.000153056	-1.39475	0.00150576	BIN1
							201148_s_at	3.25244e-05	-1.26888	0.00130783	TIMP3		205309_at	0.00331052	-1.39213	0.0170405	SMPDL3B
							211315_s_at	0.00190683	1.26669	0.0204574	CACNA1G		206852_at	2.737e-05	1.39198	0.000363459	EPHA7
							218002_s_at	0.00158742	-1.26568	0.0180564	CXCL14		212891_s_at	1.17163e-06	1.38955	2.59443e-05	GADD45GIP1
							212560_at	0.00601238	-1.26356	0.0434698	SORL1		204971_at	1.16297e-07	-1.38821	3.78867e-06	CSTA
							218454_at	5.22278e-06	-1.26199	0.000351599	PLBD1		221268_s_at	3.82242e-06	-1.38814	7.09791e-05	SGPP1
							215844_at	0.000492659	1.26094	0.00827898	TNPO2		220049_s_at	8.95261e-08	-1.3876	3.04422e-06	PDCD1LG2
							209017_s_at	6.94365e-05	1.26054	0.00218848	LONP1		215540_at	3.39265e-06	-1.38573	6.41753e-05	TRA@
							213194_at	0.00602629	1.25949	0.043528	ROBO1		221920_s_at	0.00298934	-1.38485	0.0157474	SLC25A37
							216921_s_at	3.70078e-05	-1.25838	0.0014218	KRT35		211353_at	1.7518e-05	-1.38484	0.000252492	LRIT1
							206442_at	0.00441604	-1.2574	0.0354604	SEMG1		202996_at	4.26274e-05	1.3843	0.00052019	POLD4
							213733_at	0.000741424	-1.25654	0.010862	MYO1F		204170_s_at	2.49357e-06	1.3841	4.94344e-05	CKS2
							217242_at	0.000954212	-1.25561	0.0129968	ZNF154		201785_at	4.99577e-10	-1.38407	3.18059e-08	RNASE1
							207341_at	0.00246	-1.25529	0.024033	PRTN3		203547_at	2.1324e-05	-1.38351	0.000296421	CD4
							206120_at	0.000141323	-1.25506	0.00355028	CD33		218481_at	2.53676e-15	1.38211	6.3513e-13	EXOSC5
							211028_s_at	0.000583753	1.25496	0.0092714	KHK		216706_x_at	2.44209e-06	-1.38195	4.86302e-05	IGHD3-16
							204469_at	0.000818396	1.25482	0.0115933	PTPRZ1		206879_s_at	0.000442204	1.37953	0.00350663	NRG2
							204975_at	0.000123538	-1.25401	0.00323098	EMP2		205722_s_at	5.24302e-09	-1.37901	2.55214e-07	GFRA2
							217585_at	0.000460652	1.25357	0.00795097	NEBL		208018_s_at	7.67616e-08	-1.37884	2.6643e-06	HCK
							205801_s_at	0.00244115	-1.25219	0.0239104	RASGRP3		202571_s_at	6.56768e-07	1.37743	1.5942e-05	DLGAP4
							221354_s_at	0.000164833	-1.25208	0.00387037	MCHR1		222351_at	0.00021895	1.37558	0.00201523	PPP2R1B
							221866_at	0.000154821	1.25162	0.00372959	TFEB		203680_at	0.000315245	-1.37481	0.00269555	PRKAR2B
							202424_at	9.74505e-07	1.24985	0.000104398	MAP2K2		205392_s_at	1.26427e-07	-1.37478	4.04187e-06	CCL14
							219082_at	0.00232979	-1.24857	0.0232797	AMDHD2		204415_at	0.000212728	1.37434	0.00196853	IFI6
							201012_at	0.00674817	-1.24843	0.0471414	ANXA1		207435_s_at	5.38404e-13	-1.37224	7.64156e-11	SRRM2
							211356_x_at	5.86277e-07	-1.248	7.10001e-05	LEPR		212124_at	0.00202206	-1.37118	0.0116428	ZMIZ1
							202615_at	0.0033639	-1.24776	0.0294994	GNAQ		208510_s_at	9.5136e-06	-1.37092	0.000151531	PPARG
							215540_at	2.43242e-05	-1.24759	0.00108839	TRA@		214492_at	1.04606e-05	1.37023	0.000163232	SGCD
							209351_at	0.00615101	1.24712	0.0441037	KRT14		207655_s_at	1.11801e-07	-1.3676	3.67986e-06	BLNK
							212647_at	0.000321957	-1.24662	0.00621765	RRAS		212466_at	0.000450702	1.3659	0.00355701	SPRED2
							213212_x_at	0.0018151	-1.24606	0.019778	GOLGA6L4		205844_at	0.00241804	-1.36419	0.0133502	VNN1
							219301_s_at	0.00158633	1.24516	0.0180532	CNTNAP2		201645_at	2.90468e-05	-1.3623	0.000380735	TNC
							214581_x_at	0.00250133	-1.24385	0.0242316	TNFRSF21		205449_at	0.00429736	1.36166	0.0208988	SAC3D1
							217166_at	0.00166172	1.24382	0.0186352	PTMAP1		212954_at	0.000320245	1.36157	0.00273116	DYRK4
							210692_s_at	5.08006e-05	-1.24267	0.00178538	SLC43A3		218940_at	3.23488e-09	-1.36131	1.66858e-07	VCPKMT
							217439_at	0.00653084	1.24153	0.0460382	LOC101928278		206331_at	6.77906e-07	1.36072	1.63482e-05	CALCRL
							211651_s_at	0.00126031	-1.24131	0.0155587	LAMB1		208352_x_at	8.83794e-06	-1.3602	0.000143018	ANK1
							213624_at	0.000755706	-1.24019	0.0110061	SMPDL3A		213801_x_at	1.15402e-17	1.36003	4.5114e-15	RPSA
							219878_s_at	0.00169052	1.23876	0.0188162	KLF13		219312_s_at	0.00566546	-1.35969	0.0258643	ZBTB10
							216348_at	4.19434e-07	1.23717	5.63027e-05	RPS17P5		220971_at	9.85185e-07	-1.3595	2.23781e-05	IL25
							218967_s_at	0.00144998	-1.23686	0.0169973	PTER		202431_s_at	0.00675908	1.35942	0.0297184	MYC
							212816_s_at	0.000291389	1.23624	0.00582856	CBS		215510_at	3.06737e-05	1.35867	0.000397467	ETV2
							204724_s_at	0.00498159	-1.23601	0.0383967	COL9A3		214575_s_at	1.91413e-08	-1.35709	8.04763e-07	AZU1
							206371_at	1.28555e-05	-1.23569	0.000691932	FOLR3		204546_at	0.00042137	-1.35673	0.00337991	KIAA0513
							210607_at	0.0010867	1.23483	0.0141937	FLT3LG		203313_s_at	0.00128335	-1.35563	0.00817818	TGIF1
							206214_at	0.002631	-1.23456	0.0250828	PLA2G7		219787_s_at	4.38838e-05	1.35503	0.000533768	ECT2
							218720_x_at	0.00249756	1.23448	0.0242204	SEZ6L2		205237_at	1.0774e-06	-1.35477	2.4177e-05	FCN1
							203690_at	0.000273574	-1.23389	0.00555702	TUBGCP3		216479_at	1.75433e-05	1.35219	0.000252694	RPL21
							206331_at	0.00168088	1.23339	0.0187463	CALCRL		219243_at	2.94855e-05	-1.352	0.000385578	GIMAP4
							201141_at	0.00558598	-1.23308	0.0415046	GPNMB		213977_s_at	6.72414e-05	1.35059	0.000761738	CIZ1
							213534_s_at	2.62165e-07	-1.23272	3.72091e-05	PASK		204922_at	0.000346042	-1.34698	0.00290699	C11orf80
							201852_x_at	0.00274491	-1.23265	0.0257212	COL3A1		206849_at	2.97789e-11	1.34447	2.70842e-09	GABRG2
							205890_s_at	5.93343e-06	-1.23211	0.000384345	GABBR1		212225_at	4.29227e-07	-1.34435	1.12058e-05	EIF1
							209189_at	4.09937e-05	-1.23195	0.00153265	FOS		207008_at	0.000267109	-1.34166	0.00236471	CXCR2
							219316_s_at	0.000858824	-1.22921	0.0119757	FLVCR2		209327_s_at	0.000222829	1.3413	0.00204333	NOP16
							201849_at	0.000212867	-1.22863	0.00459463	BNIP3		203725_at	7.19973e-05	1.34117	0.000804975	GADD45A
							206437_at	0.000431224	1.22823	0.00762935	S1PR4		203131_at	0.000111215	-1.34095	0.00115749	PDGFRA
							213426_s_at	0.00128477	1.22718	0.0157213	CAV2		214705_at	0.000204351	-1.34086	0.00190365	INADL
							207169_x_at	0.00653854	1.22553	0.0460633	DDR1		201171_at	0.000148619	1.34024	0.00146989	ATP6V0E1
							205073_at	0.00123671	1.2252	0.0154211	CYP2J2		208864_s_at	4.49426e-10	1.33933	2.89438e-08	TXN
							215732_s_at	0.000142625	1.2252	0.00357494	DTX2		202178_at	6.7834e-05	-1.33874	0.000767282	PRKCZ
							219312_s_at	0.00532146	-1.22425	0.0402096	ZBTB10		204686_at	7.17535e-06	1.33806	0.000119946	IRS1
							207399_at	0.000447063	1.22325	0.00782778	BFSP2		213041_s_at	1.24812e-10	1.33698	9.36427e-09	ATP5D
							218723_s_at	0.00182338	-1.22298	0.0198197	RGCC		216975_x_at	0.000152538	1.33616	0.00150266	NPAS1
							209460_at	0.00462472	-1.22184	0.0366214	ABAT		216602_s_at	0.000140623	1.33588	0.00140264	FARSA
							220778_x_at	8.47799e-06	1.22166	0.000514755	SEMA6B		206550_s_at	6.63702e-06	1.33585	0.000112466	NUP155
							222088_s_at	0.000158997	-1.22022	0.00379328	SLC2A14		202838_at	4.38308e-07	-1.33503	1.14098e-05	FUCA1
							209684_at	0.000479625	-1.21992	0.00815047	RIN2		219096_at	2.01403e-06	1.33426	4.13248e-05	ARMC7
							219203_at	7.63995e-05	1.21636	0.00235791	EMC9		222068_s_at	0.00538675	-1.33374	0.0248555	DNAAF1
							220651_s_at	0.00125521	-1.2161	0.0155129	MCM10		219961_s_at	0.00143548	-1.33306	0.0088778	KIZ
							215906_at	9.87926e-06	-1.21557	0.000577524	Igk		218718_at	3.34063e-06	-1.33264	6.33526e-05	PDGFC
							214201_x_at	2.47271e-05	1.21397	0.00110199	PRRC2A		215660_s_at	1.79074e-05	-1.33074	0.000256531	MAST2
							210942_s_at	2.85736e-06	1.21341	0.000236177	ST3GAL6		219225_at	1.58197e-06	-1.32996	3.34132e-05	PGBD5
							216488_s_at	0.000202541	-1.21333	0.00445092	ATP11A		215074_at	0.000960854	1.32946	0.00652567	MYO1B
							211610_at	1.48691e-07	-1.21323	2.48288e-05	KLF6		205073_at	9.95198e-05	1.32825	0.00105701	CYP2J2
							211541_s_at	0.000309413	-1.21231	0.00607704	DYRK1A		203811_s_at	0.000278562	-1.32766	0.0024486	DNAJB4
							203350_at	0.00182982	-1.21211	0.0198703	AP1G1		203650_at	1.43255e-06	1.32744	3.07233e-05	PROCR
							205305_at	9.46731e-05	1.21203	0.00271647	FGL1		205345_at	0.000304013	1.32685	0.00262469	BARD1
							214278_s_at	0.000584686	1.21045	0.00927299	NDRG2		218231_at	2.79666e-17	-1.32605	9.847e-15	NAGK
							202779_s_at	0.00146818	1.21034	0.0171261	UBE2S		202424_at	6.10403e-11	1.32427	4.89266e-09	MAP2K2
							222290_at	0.00214511	-1.21024	0.0220626	OR2A20P		205123_s_at	0.000438576	1.323	0.00348293	MSANTD3-TMEFF1
							206876_at	0.000566164	1.20926	0.00906961	SIM1		200832_s_at	0.00562969	-1.32201	0.0257273	SCD
							216167_at	0.00319527	1.20925	0.0285258	LRRN2		210569_s_at	2.22524e-06	-1.31988	4.51057e-05	SIGLEC9
							207401_at	0.000942028	1.20801	0.0128939	PROX1		204141_at	0.00698825	-1.31748	0.0305451	TUBB2A
							210757_x_at	0.00128991	-1.20778	0.0157652	DAB2		221802_s_at	0.00343751	-1.317	0.0175186	KIAA1598
							207883_s_at	0.000376956	1.20701	0.00693617	TFR2		216921_s_at	4.85838e-05	-1.31667	0.000581413	KRT35
							205688_at	0.000320661	1.20643	0.00620789	TFAP4		221524_s_at	0.000742822	1.31502	0.00532742	RRAGD
							206686_at	8.8406e-06	-1.20446	0.000530984	PDK1		216080_s_at	0.000193265	-1.31405	0.00182094	FADS3
							221871_s_at	0.00421257	1.20422	0.0343817	TFG		216283_s_at	0.00012368	-1.31247	0.00126421	PVR
							219667_s_at	0.00274859	1.20419	0.0257447	BANK1		216069_at	0.000156931	-1.31169	0.0015371	PRMT2
							219348_at	0.00080876	1.20391	0.011508	USE1		218660_at	2.06709e-05	-1.31059	0.000289146	DYSF
							213553_x_at	0.0017003	-1.20367	0.0188872	APOC1		213453_x_at	2.70392e-12	1.30651	3.20486e-10	GAPDH
							38671_at	2.08506e-05	-1.20332	0.000988539	PLXND1		201242_s_at	0.0002769	-1.30471	0.00243495	ATP1B1
							222218_s_at	0.00204151	-1.20322	0.0213578	PILRA		203196_at	0.00266968	-1.30468	0.014411	ABCC4
							210926_at	0.00122075	1.20275	0.0153285	POTEKP		203467_at	0.000608185	1.30457	0.00452796	PMM1
							216498_at	0.00144766	1.20224	0.0169973	RP3-336K20__B.2		214105_at	4.21623e-07	1.30395	1.1053e-05	SOCS3
							207266_x_at	0.00155798	1.2007	0.0178491	RBMS1		202475_at	2.87038e-12	1.30387	3.36635e-10	TMEM147
							204247_s_at	0.00072606	1.20021	0.0107572	CDK5		206715_at	2.57853e-05	-1.30327	0.000346021	TFEC
							206852_at	0.00188155	1.19913	0.0202937	EPHA7		219434_at	7.39147e-06	-1.30245	0.000122775	TREM1
							208142_at	0.00191455	1.19893	0.0205303	EDDM3A		208537_at	6.57294e-05	-1.30217	0.000748032	S1PR2
							214333_x_at	0.000856365	1.19694	0.0119639	IDH3G		208412_s_at	9.27779e-06	1.30159	0.000148625	RARB
							202768_at	3.53603e-05	-1.19685	0.0013707	FOSB		222135_at	0.000305343	-1.2996	0.0026321	ZNF814
							221060_s_at	0.000895993	-1.19449	0.0123701	TLR4		218404_at	0.0036564	-1.29951	0.0183918	SNX10
							221081_s_at	0.000536049	-1.19271	0.0087636	DENND2D		210456_at	4.1757e-05	-1.29945	0.000512374	PCYT1B
							213041_s_at	2.47239e-08	1.19257	5.98829e-06	ATP5D		209980_s_at	4.43563e-06	-1.29915	8.0685e-05	MIR6778
							200795_at	1.825e-06	-1.1924	0.000170868	SPARCL1		210866_s_at	1.2824e-05	1.29879	0.000193471	CNOT4
							200784_s_at	0.000114157	-1.19225	0.00306478	LRP1		209297_at	0.00231456	-1.29711	0.0129282	ITSN1
							206779_s_at	0.00290659	1.19149	0.0267634	ASMT		205941_s_at	1.93485e-05	1.2971	0.000273568	COL10A1
							212073_at	0.00359572	-1.19138	0.030734	CSNK2A1		210561_s_at	4.21484e-12	-1.29694	4.81638e-10	WSB1
							220889_s_at	0.00164694	1.19117	0.0184974	CA10		203679_at	4.80222e-07	1.29589	1.23852e-05	TMED1
							209689_at	0.000604785	-1.19014	0.00949713	CCDC93		202310_s_at	0.00024109	-1.29568	0.00217411	COL1A1
							204677_at	0.000693113	-1.18792	0.0103964	CDH5		207643_s_at	7.38646e-06	-1.29536	0.000122775	TNFRSF1A
							205627_at	0.00111755	-1.1878	0.0144182	CDA		201030_x_at	1.60915e-10	1.29378	1.1795e-08	LDHB
							219435_at	1.07968e-05	-1.18762	0.000620063	CTC1		219088_s_at	6.49101e-05	1.29279	0.000740601	ZNF576
							209502_s_at	0.00116319	1.1874	0.014811	BAIAP2		203881_s_at	0.00250416	-1.29278	0.0137019	DMD
							218969_at	1.59715e-07	1.18638	2.57894e-05	PAM16		217462_at	3.6246e-05	1.29265	0.000457776	MYRF
							201160_s_at	0.000663153	-1.1861	0.0101463	YBX3		216498_at	1.07082e-05	1.29191	0.000166743	RP3-336K20__B.2
							205246_at	0.0024474	-1.18508	0.0239506	PEX13		219348_at	5.53941e-06	1.29172	9.68875e-05	USE1
							207241_at	0.000449469	1.18459	0.00783573	C4orf6		220351_at	0.000556091	1.29018	0.00421189	ACKR4
							206618_at	0.00162212	-1.18385	0.0182832	IL18R1		206459_s_at	2.56692e-05	1.2867	0.000344778	WNT2B
							220519_s_at	1.38698e-05	1.18197	0.000734109	LIM2		212561_at	0.000249162	-1.28642	0.00223193	DENND5A
							220123_at	0.005785	-1.18193	0.0424177	SLC35F5		208131_s_at	9.86487e-06	-1.28585	0.000155789	PTGIS
							202011_at	3.398e-05	1.18181	0.0013496	TJP1		204588_s_at	2.09618e-08	-1.28579	8.64983e-07	SLC7A7
							205739_x_at	0.00108655	-1.18172	0.0141937	ZNF107		205102_at	1.77875e-06	1.28468	3.71122e-05	TMPRSS2
							216587_s_at	0.00137234	-1.18106	0.0164538	FZD8		211721_s_at	0.0017965	1.28382	0.0105987	ZNF551
							207396_s_at	3.3357e-05	1.18081	0.00133207	ALG3		220038_at	0.00144842	-1.2834	0.00893552	C8orf44-SGK3
							206849_at	2.08255e-06	1.18046	0.000188641	GABRG2		215229_at	3.38615e-05	-1.27978	0.000431904	LOC100129973
							209977_at	3.0994e-05	1.1803	0.00126029	PLG		219532_at	0.0108967	1.27716	0.0431532	ELOVL4
							208476_s_at	0.000461838	-1.18014	0.00795569	FRMD4A		210741_at	0.000135161	1.27656	0.00135927	ARHGEF12
							205304_s_at	0.000155587	1.18002	0.00373778	KCNJ8		221171_at	6.47367e-07	1.27603	1.57826e-05	CCDC30
							212716_s_at	2.07214e-08	1.17968	5.18804e-06	EIF3K		206888_s_at	1.34768e-07	1.27548	4.23458e-06	ARHGDIG
							221649_s_at	1.30212e-05	1.1793	0.000697478	PPAN		209460_at	0.00121366	-1.27411	0.00784118	ABAT
							206781_at	5.32517e-05	1.17871	0.00184256	DNAJC4		203414_at	1.34926e-07	-1.27382	4.23458e-06	MMD
							214995_s_at	0.00101782	-1.17862	0.0135706	APOBEC3F		207287_at	4.67819e-05	1.27367	0.000564356	BIN3-IT1
							207703_at	0.0058142	1.17854	0.0425477	NLGN4Y		207103_at	0.000561591	1.27329	0.00424057	KCND2
							219799_s_at	0.000385114	1.17805	0.00701677	DHRS9		218280_x_at	0.00020423	1.27259	0.00190333	HIST2H2AA3
							217999_s_at	0.000232769	1.17649	0.00494452	PHLDA1		210939_s_at	0.000138518	1.27218	0.00138536	GRM1
							208190_s_at	2.37836e-06	1.17599	0.000209474	LSR		220562_at	0.000182277	-1.27217	0.00173724	CYP2W1
							220498_at	0.000238078	-1.17596	0.00503329	ACTL7B		217342_x_at	2.45635e-06	1.27121	4.88267e-05	FLJ11292
							65770_at	3.4933e-05	-1.17565	0.00136081	RHOT2		203316_s_at	1.1935e-10	1.27076	9.04586e-09	SNRPE
							207097_s_at	1.84006e-05	1.1751	0.000899168	SLC17A2		215219_at	2.85396e-05	1.27005	0.000376079	DOPEY2
							220277_at	4.96535e-05	1.17416	0.00176	CXXC4		220931_at	1.37084e-06	1.2697	2.95705e-05	SMIM2
							214800_x_at	3.24284e-07	1.17372	4.4605e-05	BTF3		214581_x_at	0.000190841	-1.26968	0.00180344	TNFRSF21
							212225_at	2.86115e-05	-1.17124	0.00120292	EIF1		208636_at	1.20836e-05	-1.26962	0.000184115	ACTN1
							206717_at	0.00318091	1.16997	0.0284089	MYH8		209968_s_at	0.000515915	1.26913	0.00395872	NCAM1
							208962_s_at	0.000328449	-1.16855	0.00627982	FADS1		213969_x_at	3.87641e-20	1.26801	3.32223e-17	RPL29
							203679_at	0.000423938	1.16835	0.00754522	TMED1		41657_at	7.49519e-10	1.26462	4.57576e-08	STK11
							202087_s_at	0.00402931	-1.16576	0.0333278	CTSL		62987_r_at	1.3956e-06	-1.26447	3.00465e-05	CACNG4
							212314_at	2.88807e-05	-1.16571	0.00120741	SEL1L3		220648_at	1.04159e-05	1.26422	0.000162876	ADARB2
							206891_at	0.000785792	1.16478	0.0112821	ACTN3		216733_s_at	3.27607e-05	-1.26418	0.000420269	GATM
							217163_at	0.000521561	-1.16455	0.00859893	ESR1		213524_s_at	2.21411e-05	-1.26396	0.000306061	G0S2
							209795_at	0.00459795	-1.16425	0.0364354	CD69		209196_at	0.000881203	1.26242	0.00609052	WDR46
							202549_at	0.00155531	1.16409	0.0178447	VAPB		202481_at	4.80749e-06	-1.26237	8.62522e-05	DHRS3
							204787_at	0.00134667	-1.16394	0.0162205	VSIG4		213830_at	5.23326e-06	-1.26196	9.25224e-05	YME1L1
							213737_x_at	0.00170947	1.16369	0.0189608	GOLGA8N		204913_s_at	0.000114262	1.26153	0.00118313	SOX11
							207002_s_at	0.00516835	-1.16348	0.039427	PLAGL1		209619_at	0.00204188	-1.26061	0.0117266	CD74
							207655_s_at	2.30976e-07	-1.16348	3.34211e-05	BLNK		203245_s_at	3.35776e-06	1.25801	6.36232e-05	LINC00094
							202839_s_at	1.56475e-07	1.16239	2.54622e-05	NDUFB7		202207_at	0.000445555	-1.25799	0.00353069	ARL4C
							215641_at	0.000637035	-1.16202	0.00987139	SEC24D		215471_s_at	1.92263e-05	-1.2574	0.000272185	MAP7
							218958_at	0.000121421	1.16202	0.00319436	C19orf60		216924_s_at	1.48144e-06	1.25714	3.15593e-05	DRD2
							214511_x_at	0.000409791	-1.16107	0.00736996	FCGR1B		201389_at	5.5374e-06	-1.25679	9.68875e-05	ITGA5
							217553_at	0.000808106	1.16059	0.0115061	STEAP1B		208822_s_at	2.09467e-05	1.25609	0.000292637	DAP3
							210710_at	0.000152529	1.16001	0.00371286	AGGF1		208911_s_at	9.16037e-06	1.25582	0.000146849	PDHB
							200701_at	1.09765e-06	-1.15986	0.000113762	NPC2		221791_s_at	1.56937e-12	1.25437	1.92144e-10	TMA7
							205470_s_at	0.00143306	-1.15917	0.0169225	KLK11		219920_s_at	2.74976e-08	-1.25393	1.10203e-06	AMIGO3
							203591_s_at	0.00314991	-1.1583	0.0282179	CSF3R		201739_at	0.00134686	-1.2539	0.00847084	SGK1
							209802_at	0.000134229	1.15799	0.00341817	PHLDA2		205748_s_at	2.58425e-07	1.25325	7.28921e-06	RNF126
							209283_at	0.000554352	-1.15786	0.00896812	CRYAB		205568_at	7.66984e-07	-1.25324	1.81046e-05	AQP9
							213559_s_at	0.00393315	-1.15626	0.0327881	ZNF467		218548_x_at	6.90251e-11	1.25315	5.47361e-09	TEX264
							206509_at	0.000571882	1.15479	0.0091415	PIP		205691_at	0.00200717	-1.25298	0.011569	SYNGR3
							213818_x_at	3.31139e-05	1.1529	0.00132473	TMEM223		205628_at	0.000233288	1.25274	0.00211832	PRIM2
							210303_at	0.00114388	1.15286	0.0146401	MAB21L2		205950_s_at	6.64734e-07	-1.25213	1.61003e-05	CA1
							219243_at	0.00550787	-1.15258	0.0410886	GIMAP4		207538_at	0.000797184	-1.2517	0.00561592	IL4
							204331_s_at	1.66938e-07	1.1511	2.67091e-05	MRPS12		204228_at	0.00010454	1.25131	0.00109932	PPIH
							220151_at	0.00542141	1.15041	0.0406889	C19orf73		211307_s_at	1.26594e-05	-1.25094	0.000191377	FCAR
							205748_s_at	0.000205146	1.14956	0.00449485	RNF126		202235_at	0.00015833	1.24906	0.00154807	SLC16A1
							203388_at	0.000483691	-1.14855	0.00820065	ARRB2		202145_at	0.00860641	1.2482	0.0359402	LY6E
							216821_at	0.000150215	1.14837	0.00370097	KRT8P11		212286_at	3.03756e-06	-1.24818	5.82495e-05	ANKRD12
							203799_at	0.00265585	-1.14836	0.0252368	CD302		208161_s_at	1.16744e-07	-1.24685	3.79654e-06	ABCC3
							210675_s_at	0.00696307	1.14652	0.0481708	PTPRR		220330_s_at	0.00291346	-1.24629	0.0154389	SAMSN1
							218623_at	0.00463724	1.14648	0.0366815	HMP19		210467_x_at	1.04297e-05	1.2444	0.000162977	MAGEA12
							33132_at	0.000412686	-1.14625	0.00741005	CPSF1		213426_s_at	3.43141e-05	1.244	0.000436677	CAV2
							823_at	0.000253874	1.14447	0.00527219	CX3CL1		216587_s_at	4.2305e-05	-1.24358	0.000517104	FZD8
							209341_s_at	0.00290352	-1.14418	0.0267634	IKBKB		205876_at	0.00036769	1.24347	0.00303956	LIFR
							200690_at	1.08735e-05	1.14374	0.000621122	HSPA9		206627_s_at	0.00707461	1.24246	0.030852	SSX1
							221171_at	0.00102533	1.14362	0.013624	CCDC30		209392_at	0.000577835	-1.2424	0.00434117	ENPP2
							208602_x_at	4.20392e-05	-1.14213	0.00156126	CD6		209381_x_at	0.000624193	1.24184	0.00461629	SF3A2
							207949_s_at	0.00124605	1.14206	0.0154677	ICA1		207173_x_at	1.22146e-05	-1.24083	0.000185787	CDH11
							204846_at	0.00188634	-1.14148	0.0203158	CP		206121_at	0.0010021	-1.24056	0.0067482	AMPD1
							219754_at	0.00126747	-1.14087	0.0155952	RBM41		206468_s_at	2.20202e-07	1.23975	6.36415e-06	METTL13
							213721_at	0.00343463	1.14072	0.0298145	SOX2		208416_s_at	4.73819e-05	-1.23934	0.0005704	SPTB
							210673_x_at	1.06014e-06	1.1407	0.000110906	NKX2-1		214829_at	0.010565	1.2385	0.0420618	AASS
							205254_x_at	9.70818e-05	-1.13995	0.00274876	TCF7		219580_s_at	0.000775418	-1.23837	0.00550451	TMC5
							218548_x_at	5.62295e-07	1.13985	6.88441e-05	TEX264		201309_x_at	0.000147741	-1.23809	0.00146316	NREP
							203813_s_at	0.00112505	1.13943	0.0144743	SLIT3		206300_s_at	0.000527548	1.23505	0.0040341	PTHLH
							204261_s_at	2.27193e-05	1.13922	0.00103953	PSEN2		210692_s_at	5.27615e-05	-1.2345	0.000621069	SLC43A3
							206697_s_at	0.000418399	-1.1384	0.00747862	HP		214546_s_at	2.24908e-05	1.23397	0.00030936	P2RY11
							212332_at	0.00328486	-1.13818	0.029026	RBL2		221087_s_at	0.000305288	-1.23371	0.0026321	APOL3
							206009_at	0.000186579	-1.13677	0.00419954	ITGA9		209906_at	4.85711e-10	-1.23316	3.10118e-08	C3AR1
							204135_at	0.00339137	1.13621	0.0295772	FILIP1L		200826_at	5.38227e-13	1.23264	7.64156e-11	SNRPD2
							209760_at	3.49415e-06	-1.13548	0.000270823	KIAA0922		219179_at	1.22751e-05	1.23231	0.000186486	DACT1
							221455_s_at	0.00517747	-1.13501	0.0394695	LOC101929777		204057_at	7.43287e-05	-1.23223	0.000826426	IRF8
							216839_at	0.00618839	-1.13366	0.0442541	LAMA2		204425_at	4.19136e-06	1.23195	7.6806e-05	ARHGAP4
							222123_s_at	0.000271157	1.13204	0.00552967	HIF3A		207325_x_at	0.00115948	1.23195	0.00756123	MAGEA1
							202498_s_at	0.000816279	-1.1318	0.0115781	SLC2A3		201438_at	0.00142621	-1.23192	0.00882822	COL6A3
							218707_at	0.00534525	1.13152	0.0403324	ZNF444		221748_s_at	8.00894e-06	-1.23182	0.00013161	TNS1
							219088_s_at	0.00639243	1.13113	0.0453061	ZNF576		214254_at	0.00132063	1.23174	0.00834352	MAGEA4
							207031_at	0.000418518	1.13014	0.00747862	NKX3-2		210437_at	5.4879e-05	1.23169	0.000642263	MAGEA9
							219006_at	3.46586e-05	1.12853	0.00135254	NDUFAF4		49306_at	3.06464e-05	-1.23119	0.000397467	RASSF4
							205620_at	0.000737618	1.12841	0.0108468	F10		206048_at	0.000355974	-1.22857	0.00296733	OVOL2
							204037_at	6.24698e-05	1.12632	0.00203511	LPAR1		207921_x_at	6.17356e-05	-1.22846	0.000710199	PAX8
							220049_s_at	0.00131086	-1.126	0.015908	PDCD1LG2		202766_s_at	8.60081e-05	-1.22773	0.000931706	FBN1
							200013_at	4.19761e-09	1.12514	1.53337e-06	RPL24		202862_at	1.30249e-06	1.2239	2.82879e-05	FAH
							204005_s_at	0.000759425	1.12491	0.0110387	PAWR		206976_s_at	6.42218e-10	-1.22335	4.00855e-08	HSPH1
							221087_s_at	0.00134448	-1.12457	0.0162116	APOL3		208476_s_at	2.26335e-05	-1.22256	0.00031112	FRMD4A
							211448_s_at	0.0062593	1.1243	0.0446038	RGS6		207266_x_at	0.000534558	1.22162	0.00407651	RBMS1
							220262_s_at	0.000942743	1.12293	0.0128957	DLK2		205928_at	0.00333289	1.22148	0.0171398	ZNF443
							213991_s_at	0.00311769	1.12241	0.0280353	HS3ST1		214022_s_at	0.000389013	1.22045	0.00316827	IFITM1
							206950_at	0.00625829	1.12177	0.0446038	SCN9A		213164_at	8.02299e-05	-1.21999	0.000879058	SLC5A3
							211816_x_at	0.000736204	-1.12058	0.0108354	FCAR		217940_s_at	1.65366e-10	-1.21999	1.20815e-08	CARKD
							209859_at	0.00220856	1.1198	0.0224233	TRIM9		208562_s_at	2.77273e-06	-1.21975	5.40076e-05	ABCC9
							213871_s_at	0.000163545	-1.11794	0.00385637	DNPH1		213329_at	0.000563033	1.21908	0.00425002	SRGAP2
							216968_at	0.00144055	1.11785	0.016951	MASP2		201360_at	0.00383482	-1.21897	0.0190867	CST3
							217729_s_at	9.57324e-05	1.1171	0.00273138	AES		213418_at	0.00436088	-1.2188	0.0211247	HSPA6
							203920_at	0.000262348	-1.11696	0.00539289	NR1H3		210394_x_at	0.00108497	1.21878	0.0071868	SSX4
							214830_at	0.000668101	-1.1169	0.0101798	SLC38A6		205320_at	1.83513e-06	1.21876	3.81458e-05	APC2
							205691_at	0.00415142	-1.11623	0.0340275	SYNGR3		219752_at	3.75112e-06	-1.21818	6.98881e-05	RASAL1
							216910_at	0.00151164	1.11581	0.01748	XPNPEP2		207553_at	3.21546e-06	1.21809	6.13969e-05	OPRK1
							209478_at	0.000494975	-1.11521	0.00830537	STRA13		217260_x_at	0.000438591	-1.21647	0.00348293	LOC102723479
							221849_s_at	9.22465e-05	1.11393	0.00267996	DCAF15		207946_at	4.03262e-05	1.21585	0.000500607	MAML3
							204648_at	0.000148392	1.11386	0.0036723	NPR1		218918_at	0.00281335	-1.21396	0.015026	MAN1C1
							218563_at	7.29577e-07	1.11297	8.33701e-05	NDUFA3		202464_s_at	0.000970088	-1.21348	0.00657235	PFKFB3
							207197_at	0.0032646	1.11224	0.028936	ZIC3		202255_s_at	0.0003679	1.21254	0.00303964	SIPA1L1
							221975_s_at	0.00012455	1.11197	0.003244	AP001062.7		202757_at	3.30245e-14	1.21231	6.28961e-12	NELFB
							219920_s_at	8.50178e-08	-1.11136	1.58277e-05	AMIGO3		215125_s_at	1.95393e-07	1.21142	5.76661e-06	UGT1A1
							220226_at	0.00113367	1.11008	0.0145515	TRPM8		211025_x_at	1.46151e-11	1.20996	1.44101e-09	COX5B
							211752_s_at	3.60393e-06	1.10977	0.000275022	NDUFS7		216592_at	0.00157941	1.20992	0.00954027	MAGEC3
							207575_at	0.00218976	-1.10832	0.0223418	GOLGA6A		202564_x_at	9.65361e-06	1.20916	0.000153322	ARL2
							210845_s_at	3.13528e-06	-1.10521	0.000250406	PLAUR		207384_at	1.21599e-05	-1.20885	0.000185082	PGLYRP1
							207447_s_at	0.00455095	1.10478	0.036214	MGAT4C		219061_s_at	2.938e-06	1.20828	5.64861e-05	LAGE3
							220126_at	0.00226619	1.10376	0.022798	PRSS50		218953_s_at	2.21386e-05	-1.20751	0.000306061	PCYOX1L
							208519_x_at	0.000825013	1.10265	0.0116574	GNRH2		201938_at	1.65958e-06	-1.20651	3.49004e-05	CDK2AP1
							207457_s_at	0.00167713	1.10167	0.0187325	LY6G6D		207401_at	3.2184e-05	1.20614	0.000414274	PROX1
							217498_at	0.00282641	1.10105	0.026253	GDF11		219082_at	5.75676e-05	-1.20608	0.000667767	AMDHD2
							203068_at	0.00131034	1.10045	0.015908	KLHL21		208262_x_at	1.70209e-06	1.20593	3.56463e-05	MEFV
							210220_at	0.00207779	-1.10042	0.0215948	FZD2		213056_at	6.22387e-06	-1.20468	0.000106929	FRMD4B
							203751_x_at	9.0976e-06	1.10039	0.000544951	JUND		219831_at	8.68349e-05	-1.20461	0.000939749	CDKL3
							207435_s_at	1.44699e-08	-1.09996	3.74923e-06	SRRM2		212647_at	0.00101823	-1.20372	0.00683002	RRAS
							216283_s_at	0.00367198	-1.09969	0.03123	PVR		217277_at	0.000266417	-1.20325	0.00235953	IGLVIVOR22-1
							216706_x_at	0.00162433	-1.09964	0.0182919	IGHD3-16		201258_at	5.1218e-18	1.20319	2.23782e-15	RPS16
							202475_at	7.79109e-07	1.09959	8.72406e-05	TMEM147		213559_s_at	3.04274e-05	-1.20319	0.000395002	ZNF467
							209763_at	0.00208329	-1.0986	0.0216318	CHRDL1		221690_s_at	0.000361263	-1.20278	0.00299776	NLRP2
							40148_at	0.00187671	1.09696	0.020261	APBB2		210600_s_at	0.002231	1.20272	0.0125761	GRK4
							204193_at	0.000108609	-1.0968	0.00295804	CHKB		215339_at	0.0034334	-1.20271	0.0175072	NKTR
							204547_at	0.000680996	-1.09642	0.0103085	RAB40B		200013_at	6.27203e-18	1.20261	2.68769e-15	RPL24
							221349_at	0.00540824	-1.09597	0.0406176	VPREB1		212343_at	3.9972e-05	-1.20241	0.00049704	YIPF6
							215932_at	0.00183212	-1.0957	0.0198856	MAGEC2		209991_x_at	5.07916e-08	1.20205	1.87585e-06	GABBR2
							201789_at	0.00492539	-1.09494	0.0381217	PCNXL4		214028_x_at	0.000181676	1.20032	0.00173226	TDRD3
							208131_s_at	0.000108721	-1.09422	0.00295804	PTGIS		221467_at	0.00385941	1.19976	0.0191855	MC4R
							210009_s_at	0.00302236	-1.09404	0.0274868	GOSR2		221261_x_at	0.0072527	-1.19971	0.031462	MAGED4
							212577_at	0.000142981	-1.09376	0.0035758	SMCHD1		213871_s_at	6.68764e-07	-1.19921	1.61628e-05	DNPH1
							218207_s_at	0.00586309	1.09306	0.0428071	STMN3		217228_s_at	0.0012719	1.19905	0.00812084	ASB4
							214492_at	0.000231541	1.09256	0.00492312	SGCD		202990_at	5.39262e-09	-1.19841	2.60762e-07	PYGL
							209392_at	0.0072569	-1.09251	0.049411	ENPP2		219822_at	0.00111827	-1.19777	0.00733755	MTRF1
							213977_s_at	0.00664591	1.0923	0.0466134	CIZ1		207955_at	8.49673e-06	1.19765	0.000138502	CCL27
							202928_s_at	0.00126952	1.09208	0.015603	PHF1		206763_at	9.38345e-09	1.19639	4.28466e-07	FKBP6
							215012_at	0.00249534	-1.09151	0.0242204	ZNF451		210506_at	4.25466e-05	-1.19638	0.000519489	FUT7
							204134_at	3.84202e-05	-1.09084	0.00145553	PDE2A		216392_s_at	0.000272841	-1.19636	0.00240495	SEC23IP
							217049_x_at	0.00712966	1.08867	0.0489017	PCDH11X		221558_s_at	0.0069803	-1.19567	0.0305224	LEF1
							37117_at	9.34154e-05	-1.08833	0.00269469	ARHGAP8		207575_at	0.000447624	-1.19531	0.0035414	GOLGA6A
							221059_s_at	1.64818e-05	-1.0882	0.000822622	COTL1		208368_s_at	0.00236576	-1.19519	0.0131233	BRCA2
							203643_at	0.00221151	1.08773	0.0224403	ERF		218640_s_at	0.000193731	-1.1947	0.00182456	PLEKHF2
							215471_s_at	0.000440728	-1.08731	0.00775117	MAP7		221463_at	2.27906e-05	-1.19466	0.000312327	CCL24
							209006_s_at	0.000257256	-1.08678	0.00532721	LOC101928189		222123_s_at	1.88562e-07	1.1946	5.6023e-06	HIF3A
							204425_at	2.98924e-05	1.08605	0.00123122	ARHGAP4		216987_at	0.0123253	-1.19442	0.0472627	IRF4
							208917_x_at	3.43326e-05	1.08502	0.0013496	NADK		205234_at	0.00152422	-1.19333	0.00926719	SLC16A4
							221700_s_at	7.9376e-11	1.08456	7.69015e-08	UBA52		90265_at	1.46994e-08	-1.19308	6.4225e-07	ADAP1
							220156_at	0.000588758	-1.08396	0.00931769	EFCAB1		221845_s_at	0.000619861	1.19279	0.00459035	CLPB
							215113_s_at	0.00192012	1.08376	0.0205603	SENP3		204975_at	5.25783e-05	-1.19228	0.00061924	EMP2
							202307_s_at	3.87541e-05	1.08235	0.00146118	TAP1		203228_at	0.000375934	1.1911	0.00308543	PAFAH1B3
							215645_at	0.00159392	1.08194	0.0180842	FLCN		203819_s_at	0.000624615	-1.1909	0.00461788	IGF2BP3
							209542_x_at	0.000106817	1.08163	0.00293933	IGF1		220864_s_at	3.13853e-06	1.19014	6.00824e-05	NDUFA13
							214516_at	0.00573143	-1.08159	0.0421775	HIST1H4A		205544_s_at	0.00158205	-1.18994	0.00954841	CR2
							201668_x_at	0.00105592	-1.0815	0.01393	MARCKS		220300_at	1.46958e-05	1.18943	0.000216721	RGS3
							207979_s_at	0.000579319	-1.08129	0.00922068	CD8B		203270_at	0.000346104	1.18937	0.00290699	DTYMK
							202090_s_at	5.74594e-09	1.08006	1.911e-06	UQCR11		204638_at	1.88346e-07	-1.18904	5.6023e-06	ACP5
							203280_at	0.000311942	1.07989	0.00610457	SAFB2		200002_at	6.20186e-20	1.18815	5.11837e-17	RPL35
							215618_at	0.00128038	1.07934	0.0157021	RSU1		216018_at	0.000527281	-1.18624	0.00403344	RNF5
							211979_at	5.83205e-06	1.07926	0.000382209	GPR107		221045_s_at	7.95864e-05	-1.18555	0.000873782	PER3
							213740_s_at	1.3999e-05	1.07919	0.000737444	TMEM262		205536_at	0.000385849	-1.18544	0.00315056	VAV2
							211340_s_at	0.00102675	-1.07881	0.0136339	MCAM		201502_s_at	0.000811747	-1.18526	0.00568989	NFKBIA
							210506_at	0.000715116	-1.07707	0.0106446	FUT7		217362_x_at	5.07371e-06	-1.18492	9.01575e-05	HLA-DRB6
							211928_at	4.26926e-05	1.07677	0.00157871	DYNC1H1		202846_s_at	2.21506e-09	1.18459	1.18082e-07	PIGC
							220511_s_at	4.85404e-06	1.075	0.000333789	DLC1		205861_at	1.84798e-05	-1.1845	0.000263122	SPIB
							221835_at	0.00513636	-1.07499	0.0392367	DTX3		210190_at	0.0041307	-1.18424	0.0202229	STX11
							220595_at	0.000102716	1.07446	0.00285746	PDZRN4		212514_x_at	7.29452e-12	-1.18405	7.5955e-10	DDX3X
							214439_x_at	0.00269058	-1.07405	0.0253936	BIN1		213854_at	6.83324e-05	-1.18301	0.000770963	SYNGR1
							211701_s_at	0.00225899	1.07399	0.0227962	TRO		211028_s_at	6.08162e-05	1.18285	0.000700936	KHK
							206286_s_at	0.000557759	1.07366	0.00899966	TDGF1		219681_s_at	0.0127019	-1.18174	0.0484154	RAB11FIP1
							215428_at	0.00340957	1.0736	0.0296547	RP11-680F8.4		217497_at	0.000297621	-1.18127	0.00258351	TYMP
							221268_s_at	0.000453977	-1.07357	0.00788802	SGPP1		219740_at	0.00221377	1.18096	0.0125011	VASH2
							219242_at	0.00459623	-1.07341	0.0364354	CEP63		216297_at	0.00034473	-1.17997	0.00290123	RP11-348N5.7
							209949_at	0.00204311	-1.07341	0.0213578	NCF2		48808_at	3.89494e-11	1.1799	3.351e-09	DHFR
							209679_s_at	0.0033555	1.071	0.0294488	SMAGP		213110_s_at	0.000216726	1.17976	0.00199971	COL4A5
							208141_s_at	0.000709733	1.07077	0.0105786	DOHH		204759_at	1.45449e-05	-1.17837	0.000214835	RCBTB2
							207662_at	0.000312036	1.07061	0.00610457	TBX1		219531_at	6.68927e-06	1.17764	0.000113179	CEP72
							204284_at	0.00138963	-1.07053	0.0165766	PPP1R3C		210830_s_at	9.01768e-05	1.17746	0.000971198	PON2
							220035_at	7.07162e-05	-1.07051	0.00221939	NUP210		219211_at	0.0013143	1.17727	0.00832002	USP18
							212829_at	0.00320334	-1.06957	0.0285635	PIP4K2A		217553_at	0.000419525	1.17705	0.00336874	STEAP1B
							206179_s_at	0.00062627	1.06765	0.00976569	TPPP		216109_at	0.000563669	-1.17698	0.00425194	MED13L
							210866_s_at	0.00722166	1.06752	0.0492981	CNOT4		201654_s_at	0.000403203	-1.17668	0.00326118	HSPG2
							211945_s_at	0.00216478	-1.06749	0.0221885	ITGB1		221266_s_at	0.000356935	-1.17666	0.00297108	DCSTAMP
							210693_at	0.00159943	-1.06569	0.0181283	SPPL2B		206350_at	4.62219e-07	1.17646	1.19624e-05	APCS
							208230_s_at	0.0022621	1.06549	0.022798	NRG1		217319_x_at	0.000162041	1.17591	0.00157606	CYP4A11
							209415_at	3.19801e-05	1.06497	0.00129096	FZR1		207197_at	5.0061e-05	1.1757	0.000595493	ZIC3
							216715_at	0.000459673	1.06393	0.00795097	EEF1DP5		204133_at	0.000217382	1.17523	0.00200494	RRP9
							219625_s_at	0.00411474	1.06377	0.033846	COL4A3BP		220277_at	7.39966e-06	1.17463	0.000122775	CXXC4
							201785_at	0.000664339	-1.06351	0.0101463	RNASE1		206124_s_at	3.75264e-05	-1.1746	0.000471365	LLGL1
							209825_s_at	0.0031445	1.06333	0.0281967	MIR3658		222037_at	0.00214517	1.17452	0.0122034	MCM4
							221961_at	0.000348645	1.06332	0.00653368	CLCN7		207329_at	0.00012616	-1.17439	0.0012825	MMP8
							221186_at	0.00733707	1.06306	0.049569	LOC100131532		208467_at	0.000117973	-1.17432	0.00121366	KLF12
							203169_at	0.00272754	1.06262	0.0256122	RGP1		219358_s_at	1.16256e-06	-1.17367	2.57764e-05	ADAP2
							212288_at	0.000522504	-1.06247	0.00859893	FNBP1		203643_at	4.8676e-06	1.17258	8.71904e-05	ERF
							204734_at	3.42433e-05	1.06178	0.0013496	KRT15		219539_at	0.000789637	1.17236	0.00558232	GEMIN6
							205950_s_at	0.00016508	-1.0609	0.00387209	CA1		207604_s_at	0.00113514	-1.17185	0.00743075	SLC4A7
							207904_s_at	0.0046712	-1.0605	0.0368454	LNPEP		212288_at	1.12546e-05	-1.17159	0.000173075	FNBP1
							47553_at	0.00390124	-1.0601	0.0326074	DFNB31		212845_at	0.00023017	-1.17121	0.00209686	SAMD4A
							211192_s_at	0.00338122	-1.06009	0.0295582	CD84		202403_s_at	0.00558457	-1.1712	0.0255999	COL1A2
							201806_s_at	0.00324339	1.05993	0.0288282	ATXN2L		201148_s_at	4.66362e-06	-1.17039	8.42817e-05	TIMP3
							213524_s_at	0.000417631	-1.05935	0.00747862	G0S2		217498_at	0.000239007	1.17027	0.00216232	GDF11
							206777_s_at	0.00450944	-1.05862	0.0359641	CRYBB2		220311_at	0.00281682	-1.16709	0.015026	N6AMT1
							203111_s_at	0.00233748	1.05743	0.0233208	PTK2B		210220_at	0.00105454	-1.16662	0.00703962	FZD2
							206983_at	0.000878335	1.05726	0.0121807	CCR6		212390_at	0.000462491	-1.16639	0.00362494	LOC100996724
							204315_s_at	0.00514325	1.05696	0.0392759	GTSE1		204352_at	0.0010572	-1.16541	0.00704739	TRAF5
							222183_x_at	0.000427659	1.05575	0.00758789	MBD3		208606_s_at	0.00771827	-1.16537	0.0329981	WNT4
							222281_s_at	0.00108488	-1.05486	0.0141868	C1orf186		205464_at	0.000396076	-1.16535	0.00321639	SCNN1B
							218325_s_at	0.000740921	-1.05483	0.010862	DIDO1		209690_s_at	0.000190441	-1.16522	0.00180159	DOK4
							203126_at	0.00116005	-1.05419	0.0147965	IMPA2		221766_s_at	0.0062945	-1.16426	0.0280914	FAM46A
							222049_s_at	5.09441e-05	-1.05379	0.00178538	RBP4		205578_at	0.00137327	1.16348	0.00858518	ROR2
							209573_s_at	0.00124365	1.05277	0.0154677	LDLRAD4		210016_at	0.000517294	1.16263	0.00396794	MYT1L
							216252_x_at	0.000155664	-1.05254	0.00373778	FAS		209294_x_at	0.000117833	1.16237	0.00121278	TNFRSF10B
							203452_at	0.000285233	1.05203	0.00575191	B3GAT3		208190_s_at	1.4286e-07	1.16217	4.45222e-06	LSR
							219050_s_at	0.000965769	1.05071	0.0130981	ZNHIT2		203109_at	5.56011e-06	1.1615	9.71733e-05	UBE2M
							222020_s_at	0.00317231	1.05057	0.0283662	LOC102725271		221599_at	0.000140304	1.16065	0.00140009	AAMDC
							220864_s_at	4.7438e-06	1.05056	0.000327263	NDUFA13		216619_at	0.00288886	1.15948	0.0153414	GTPBP10
							202510_s_at	0.000200514	-1.05032	0.00442381	TNFAIP2		215428_at	0.000358618	1.15919	0.00298286	RP11-680F8.4
							209978_s_at	0.0050666	1.05026	0.0388103	LPA		209283_at	4.55349e-06	-1.15918	8.25594e-05	CRYAB
							212031_at	0.000166878	-1.04986	0.0039004	RBM25		210319_x_at	0.00167397	1.15912	0.010011	MSX2
							32502_at	0.00330194	1.04961	0.029128	GDPD5		202452_at	0.000142891	1.15858	0.00142018	ZER1
							213801_x_at	1.04458e-08	1.0493	3.10351e-06	RPSA		204845_s_at	0.000379773	1.15787	0.00311349	ENPEP
							215922_at	0.00273541	-1.04922	0.0256429	REPS1		220003_at	0.000184755	1.15713	0.00175705	LRRC36
							201258_at	2.31478e-08	1.04915	5.66817e-06	RPS16		206252_s_at	0.000230259	1.15659	0.00209686	AVPR1A
							207826_s_at	0.00163075	1.04773	0.018334	ID3		41660_at	0.000388154	-1.15626	0.00316523	CELSR1
							210889_s_at	0.000143618	1.04754	0.00358772	FCGR2B		216910_at	0.000218271	1.15613	0.00201063	XPNPEP2
							206493_at	4.27717e-05	1.04754	0.00157871	ITGA2B		206522_at	2.90097e-05	-1.15447	0.000380473	MGAM
							210113_s_at	0.00125081	-1.04743	0.0154758	NLRP1		217061_s_at	0.000248763	1.15394	0.00223066	ETV1
							205577_at	0.00323654	-1.0474	0.0287789	PYGM		221835_at	0.000381226	-1.15314	0.00311852	DTX3
							206803_at	0.00661705	-1.04722	0.0464988	PDYN		215920_s_at	0.000372501	-1.15276	0.00306515	NPIPA1
							205653_at	8.32102e-05	-1.04706	0.00250903	CTSG		217353_at	3.27594e-06	1.15271	6.2498e-05	HNRNPA1P37
							205494_at	0.00101134	1.04705	0.0135268	ZNF821		205761_s_at	0.000150896	1.15165	0.00149176	DUS4L
							221623_at	0.000976357	1.04665	0.0131783	BCAN		204497_at	0.0019633	-1.15058	0.011378	ADCY9
							202685_s_at	0.000108027	-1.04598	0.00294995	AXL		215678_at	4.86603e-06	-1.15033	8.71904e-05	LOC440792
							206821_x_at	0.00224856	1.04594	0.0227129	AGFG2		215989_at	2.43055e-05	-1.14908	0.000328839	CBX2
							209329_x_at	1.01036e-05	1.04572	0.000586297	HIGD2A		202201_at	0.000228971	-1.14777	0.00209019	BLVRB
							211431_s_at	0.00200189	1.04525	0.0211112	TYRO3		209567_at	6.07661e-06	1.14715	0.000104641	RRS1
							209818_s_at	0.000968903	1.04503	0.0131247	HABP4		211928_at	1.6133e-13	1.14659	2.58628e-11	DYNC1H1
							215019_x_at	0.00659989	1.04381	0.0464222	ZNF528		207522_s_at	1.65818e-07	1.14651	5.05461e-06	ATP2A3
							221650_s_at	0.00240785	-1.04253	0.0237093	LOC100996782		206369_s_at	0.00484583	-1.14514	0.0229646	PIK3CG
							206560_s_at	0.00329643	1.04244	0.0291067	MIA		204166_at	0.00152224	-1.14448	0.00925767	SBNO2
							214510_at	0.00195675	1.04236	0.0207927	GPR20		203032_s_at	3.44208e-06	1.1442	6.48351e-05	FH
							203925_at	2.82765e-05	-1.04234	0.00119334	GCLM		207337_at	0.00192667	1.14419	0.011206	CTAG2
							211901_s_at	0.000329627	1.04166	0.00629398	PDE4A		203895_at	0.000791084	1.1441	0.00559078	PLCB4
							203466_at	0.00294707	-1.04164	0.0269801	MPV17		210710_at	0.000114118	1.14409	0.00118271	AGGF1
							204579_at	0.00065946	1.04158	0.010101	FGFR4		206530_at	4.0406e-10	-1.14404	2.62497e-08	RAB30
							47550_at	0.00257151	-1.0415	0.024688	LZTS1		218349_s_at	9.65362e-05	1.14337	0.00103023	ZWILCH
							211410_x_at	0.00114451	-1.04141	0.0146401	KIR2DL5A		222081_at	8.2576e-06	1.14157	0.000135098	RP1-223E5.4
							202612_s_at	0.0010589	1.04103	0.013937	MED14		216433_s_at	0.000412931	-1.14129	0.00332419	PRDM2
							210332_at	0.00124577	1.03996	0.0154677	ACHE		206155_at	0.00071417	-1.14127	0.00515679	ABCC2
							219303_at	0.00467888	-1.0394	0.0368744	RNF219		219242_at	0.000934	-1.14123	0.00637979	CEP63
							202862_at	0.000349988	1.03914	0.0065481	FAH		217937_s_at	8.23694e-06	1.14091	0.000134867	HDAC7
							209717_at	0.00127761	-1.03905	0.0156768	EVI5		201961_s_at	6.04906e-05	-1.14037	0.000698039	RNF41
							205663_at	9.49902e-05	1.03777	0.00271716	PCBP3		206068_s_at	0.000871938	1.14033	0.0060396	ACADL
							213138_at	0.00201488	1.03726	0.0211981	ARID5A		206717_at	0.000570138	1.13916	0.00429492	MYH8
							205568_at	0.00307424	-1.03555	0.0277791	AQP9		220051_at	0.000314533	-1.13872	0.00269049	PRSS21
							204096_s_at	0.0046877	-1.03538	0.036922	ELL		219424_at	4.93312e-05	-1.13753	0.000588462	EBI3
							204039_at	0.00454963	-1.03485	0.036214	CEBPA		213534_s_at	1.91055e-06	-1.13715	3.94924e-05	PASK
							201614_s_at	0.0015044	1.03475	0.0174324	RUVBL1		205627_at	3.83349e-05	-1.13666	0.00047909	CDA
							206121_at	0.00216678	-1.03402	0.0221914	AMPD1		216404_at	0.00021104	-1.13623	0.00195535	ATXN8OS
							218280_x_at	0.00238578	1.03401	0.0235649	HIST2H2AA3		200907_s_at	0.0038831	-1.13602	0.0192668	PALLD
							211764_s_at	0.00239087	-1.03399	0.0236047	UBE2D1		211752_s_at	1.95229e-09	1.1359	1.05665e-07	NDUFS7
							201458_s_at	0.00106325	1.03394	0.0139613	BUB3		202243_s_at	7.20974e-13	1.13548	9.94291e-11	PSMB4
							215097_at	0.00162481	1.03384	0.0182919	CAPZB		207648_at	3.79551e-05	-1.13531	0.000475142	DRP2
							202744_at	0.00478139	1.03354	0.0373697	SLC20A2		204138_s_at	8.65317e-06	1.13463	0.000140641	MZF1
							214610_at	0.000264071	1.03342	0.00542332	CYP11B1		215419_at	6.84446e-05	1.13396	0.000771838	ZFR2
							220971_at	0.003318	-1.03324	0.0292465	IL25		202258_s_at	5.69285e-08	-1.13337	2.04273e-06	N4BP2L2
							206352_s_at	0.000694282	1.03294	0.010397	PEX10		210602_s_at	0.000252398	1.133	0.00225599	CDH6
							213453_x_at	1.36312e-08	1.03206	3.67697e-06	GAPDH		207256_at	0.000368602	1.13283	0.00304319	MBL2
							215520_at	0.00291469	-1.03193	0.0267821	PYGO1		216580_at	0.000239924	1.13205	0.00216886	RP1-263J7.1
							202757_at	4.55034e-06	1.03152	0.000317853	NELFB		222116_s_at	0.000139441	-1.13117	0.0013921	TBC1D16
							220357_s_at	5.84206e-05	1.03088	0.00194383	SGK2		216348_at	2.37683e-07	1.13044	6.79884e-06	RPS17P5
							209582_s_at	0.00101837	1.03026	0.0135706	CD200		208934_s_at	0.000287695	-1.12997	0.002514	LGALS8
							221226_s_at	0.0001607	1.02939	0.00381439	ASIC4		214201_x_at	8.97689e-07	1.12989	2.05794e-05	PRRC2A
							215026_x_at	0.00249075	1.0293	0.0241942	SCNN1A		220751_s_at	0.00032252	-1.12802	0.00274512	FAXDC2
							207087_x_at	0.00389145	-1.02926	0.0325646	ANK1		214066_x_at	0.000225399	1.12715	0.0020635	NPR2
							219952_s_at	0.00570215	-1.02924	0.0420175	MCOLN1		203641_s_at	3.97812e-07	-1.12642	1.05154e-05	COBLL1
							220086_at	6.44061e-05	-1.02913	0.00207393	IKZF5		205453_at	0.000306855	-1.12575	0.00264104	HOXB2
							209294_x_at	0.00292028	1.02905	0.0268009	TNFRSF10B		217191_x_at	3.91691e-05	1.12502	0.000488693	COX6CP1
							214641_at	0.0023436	-1.02844	0.0233553	COL4A3		214333_x_at	0.000123362	1.12462	0.00126153	IDH3G
							216177_at	0.00349984	1.02811	0.0301872	RPL29P7		210000_s_at	0.000689759	1.1185	0.00500648	SOCS1
							213381_at	0.00056335	1.02719	0.00905272	VSTM4		206669_at	0.000798984	-1.11829	0.00562002	GAD1
							207063_at	0.00617914	1.02661	0.0442164	NCRNA00185		204214_s_at	0.000302787	-1.11781	0.00261711	RAB32
							220098_at	0.00191795	-1.02652	0.020547	HYDIN		215026_x_at	0.000237395	1.11753	0.00214948	SCNN1A
							218640_s_at	0.00238274	-1.02505	0.0235557	PLEKHF2		211402_x_at	0.00125176	-1.11716	0.00803	NR6A1
							207329_at	0.00587584	-1.02464	0.042844	MMP8		202436_s_at	5.61688e-07	-1.11641	1.40788e-05	CYP1B1
							220966_x_at	3.78059e-05	1.02457	0.00144005	ARPC5L		221312_at	3.72412e-05	-1.11616	0.000468311	GLP2R
							208399_s_at	0.00625514	1.02421	0.0446038	EDN3		219784_at	2.204e-05	1.1154	0.000305321	C16orf95
							205025_at	0.00467983	-1.02417	0.0368744	ZBTB48		201044_x_at	9.70129e-05	-1.114	0.00103433	DUSP1
							204264_at	0.00711686	-1.02378	0.0488886	CPT2		212716_s_at	6.37623e-12	1.11258	6.73372e-10	EIF3K
							205398_s_at	0.00189523	1.02317	0.0203722	SMAD3		207154_at	2.88801e-05	1.11253	0.000379433	DIO3
							215912_at	0.000369116	1.02308	0.00680878	GNAO1		207106_s_at	0.00323467	-1.11176	0.0167429	LTK
							221837_at	0.00018509	-1.0227	0.00419142	KLHL22		209795_at	0.00901085	-1.1117	0.0372728	CD69
							200002_at	1.49286e-09	1.02252	7.92032e-07	RPL35		202415_s_at	9.07918e-07	1.11101	2.07712e-05	HSPBP1
							211808_s_at	0.000781754	1.02245	0.0112642	CREBBP		211540_s_at	3.74273e-05	-1.11088	0.000470384	RB1
							207522_s_at	5.82672e-06	1.02013	0.000382209	ATP2A3		211919_s_at	0.00539578	-1.11074	0.0248829	CXCR4
							216836_s_at	0.00133197	-1.01985	0.0160891	ERBB2		204512_at	1.82602e-05	-1.11053	0.000260328	HIVEP1
							204917_s_at	6.74671e-05	1.01945	0.00214155	MLLT3		215483_at	0.000367754	-1.11027	0.00303956	AKAP9
							207586_at	0.0018145	1.01745	0.019778	SHH		211921_x_at	3.90461e-08	1.10937	1.50791e-06	LOC100506248
							211025_x_at	8.25489e-08	1.01741	1.55884e-05	COX5B		217711_at	9.63931e-05	-1.10899	0.00102919	TEK
							218069_at	0.000225468	1.01724	0.00481697	DCTPP1		211210_x_at	9.15097e-06	1.10869	0.000146804	SH2D1A
							203167_at	0.00505722	-1.01687	0.0387918	TIMP2		211623_s_at	2.61904e-10	1.107	1.79569e-08	FBL
							205929_at	0.000116731	-1.01653	0.00310396	GPA33		212419_at	3.22004e-05	-1.1068	0.000414274	ZCCHC24
							203805_s_at	0.002844	-1.01443	0.0263724	FANCA		202760_s_at	8.12937e-07	1.10621	1.90081e-05	AKAP2
							216392_s_at	0.0012295	-1.01367	0.0153754	SEC23IP		206404_at	0.000833841	-1.10589	0.00581913	FGF9
							219327_s_at	0.00589577	1.01367	0.0429612	GPRC5C		203709_at	1.87891e-06	1.10571	3.88744e-05	PHKG2
							204182_s_at	0.00191561	1.01153	0.0205318	ZBTB43		215303_at	5.08286e-05	1.10569	0.000602454	DCLK1
							221267_s_at	1.10149e-08	1.01136	3.18759e-06	ABHD17A		207826_s_at	0.000561367	1.10559	0.00424032	ID3
							208117_s_at	0.000419356	1.0108	0.00748161	LAS1L		220012_at	0.000556743	-1.10537	0.00421396	ERO1LB
							49306_at	0.00351593	-1.00986	0.0302492	RASSF4		219952_s_at	1.76148e-06	-1.1049	3.68209e-05	MCOLN1
							221418_s_at	1.62926e-05	1.00829	0.000822622	MED16		202090_s_at	1.1137e-12	1.10451	1.4598e-10	UQCR11
							217940_s_at	1.51038e-05	-1.00681	0.000779069	CARKD		202086_at	0.00242908	1.10396	0.0133945	MX1
							220240_s_at	0.00219758	-1.00582	0.0223805	TMCO3		220348_at	0.00181216	-1.1036	0.0106714	KLHL29
							219580_s_at	0.00277108	-1.00374	0.0258685	TMC5		201203_s_at	0.0056083	1.10229	0.0256559	RRBP1
							207086_x_at	0.00548006	1.00358	0.0409497	GAGE1		221475_s_at	2.90845e-13	1.10158	4.3496e-11	RPL15
							218871_x_at	3.40892e-05	-1.00313	0.0013496	CSGALNACT2		205620_at	6.93812e-05	1.101	0.000780819	F10
							219366_at	0.000264862	1.00308	0.00543154	AVEN		213375_s_at	1.38771e-05	-1.09977	0.000206701	N4BP2L1
							200089_s_at	3.77128e-08	1.00268	8.32034e-06	RPL4		202839_s_at	5.69233e-08	1.09961	2.04273e-06	NDUFB7
							220774_at	0.00202969	-1.00267	0.0212936	DYM		210113_s_at	0.00130548	-1.09957	0.00828541	NLRP1
							204166_at	0.00677975	-1.0022	0.0472695	SBNO2		206424_at	2.54561e-05	-1.09891	0.000342328	CYP26A1
							205483_s_at	0.00112052	1.0014	0.0144326	ISG15		206317_s_at	0.000782732	1.09808	0.00554583	ABCB8
							212877_at	0.00165425	-1.0009	0.0185701	KLC1		218378_s_at	1.41159e-05	1.09781	0.000209697	LOC100289561
							216869_at	0.00408359	1.00089	0.0336768	PDE1C		39318_at	5.32512e-06	-1.09586	9.3728e-05	TCL1A
							211623_s_at	7.11196e-07	1.00071	8.25395e-05	FBL		205986_at	0.000602353	-1.09573	0.00448904	AATK
							207531_at	0.0029727	1.00068	0.0271478	CRYGC		219565_at	0.00294181	1.09568	0.0155596	CYP20A1
							204708_at	0.0023624	-1.00061	0.0234692	MAPK4		219870_at	4.15355e-05	-1.09539	0.000510218	ATF7IP2
							207414_s_at	0.000490556	-1.00003	0.00826233	LOC100507472		206009_at	8.42121e-05	-1.09478	0.000914473	ITGA9
													208521_at	0.0010281	1.09463	0.00688999	OR5I1
													217313_at	2.86016e-08	1.09435	1.14039e-06	AC004692.5
													203463_s_at	7.38922e-08	-1.09411	2.56871e-06	EPN2
													217790_s_at	6.24961e-06	1.09363	0.000107206	SSR3
													202740_at	2.86594e-08	1.09332	1.14039e-06	ABHD14A-ACY1
													208322_s_at	0.00315795	-1.09191	0.0164567	ST3GAL1
													211356_x_at	1.05402e-10	-1.0909	8.1551e-09	LEPR
													212707_s_at	0.000196278	1.09084	0.00184309	LOC102725198
													209859_at	0.00185738	1.09012	0.0108744	TRIM9
													211262_at	1.17246e-06	1.09004	2.59443e-05	PCSK6
													206442_at	0.0050313	-1.08972	0.0236175	SEMG1
													219366_at	6.7139e-07	1.08955	1.62087e-05	AVEN
													200094_s_at	2.77442e-11	1.08865	2.56524e-09	EEF2
													219076_s_at	0.000658211	1.08821	0.00482743	PXMP2
													219625_s_at	0.000125051	1.08708	0.00127354	COL4A3BP
													204614_at	0.00135124	-1.08667	0.00848876	SERPINB2
													219574_at	0.000683218	-1.08552	0.00497521	2001-03-01
													220326_s_at	6.86663e-05	-1.08442	0.000773936	ARHGEF40
													211906_s_at	0.00141966	-1.08379	0.00881177	SERPINB4
													212774_at	3.64313e-07	-1.08333	9.76893e-06	ZBTB18
													218720_x_at	0.000818034	1.08322	0.00572855	SEZ6L2
													211890_x_at	0.00814925	-1.08246	0.0344115	CAPN3
													208320_at	2.84879e-05	-1.08184	0.000376064	CABP1
													206506_s_at	0.000130821	1.08175	0.00132323	SUPT3H
													202500_at	0.000301707	-1.08064	0.00261085	DNAJB2
													209949_at	0.000470095	-1.08053	0.00367411	NCF2
													218328_at	1.65857e-05	1.07978	0.000241397	COQ4
													200795_at	1.51033e-07	-1.07938	4.66777e-06	SPARCL1
													202992_at	0.00172107	-1.07918	0.0102432	C7
													38691_s_at	4.53369e-05	1.07886	0.000549044	SFTPC
													216325_x_at	4.48415e-05	1.07871	0.000543636	RTEL1
													220667_at	0.00151401	1.07804	0.00922457	USP49
													205890_s_at	0.000172357	-1.0777	0.00165831	GABBR1
													218182_s_at	0.00363849	1.07758	0.0183141	CLDN1
													215177_s_at	0.00213791	-1.07736	0.0121746	ITGA6
													208282_x_at	0.00448393	1.07717	0.021594	DAZ1
													200651_at	4.89355e-14	1.07696	8.79378e-12	GNB2L1
													204757_s_at	0.000280159	1.07665	0.0024607	C2CD2L
													207652_s_at	0.000115743	-1.07641	0.00119624	CMKLR1
													220718_at	0.000609263	1.07636	0.00453296	HEXA-AS1
													221244_s_at	0.000360368	1.07625	0.00299295	PDPK1
													206526_at	0.000554873	-1.07402	0.00420409	RIBC2
													207241_at	7.01306e-06	1.07391	0.000117852	C4orf6
													209329_x_at	1.17337e-09	1.07385	6.84458e-08	HIGD2A
													207387_s_at	0.000792922	-1.0736	0.00560022	GK
													219131_at	2.49832e-06	1.07351	4.94411e-05	UBIAD1
													221727_at	2.86547e-08	1.07336	1.14039e-06	SUB1
													218587_s_at	0.001075	1.0725	0.00713137	POGLUT1
													201486_at	6.38508e-07	1.07231	1.56007e-05	RCN2
													214495_at	5.17974e-05	1.07216	0.00061166	CACNG2
													200631_s_at	1.64468e-15	1.07203	4.21245e-13	SET
													200903_s_at	1.25809e-07	1.07202	4.02787e-06	AHCY
													213308_at	0.00386156	1.07164	0.0191855	SHANK2
													205663_at	8.87749e-05	1.07149	0.000957488	PCBP3
													208117_s_at	0.000185032	1.07037	0.00175824	LAS1L
													220595_at	1.76092e-05	1.06954	0.000253152	PDZRN4
													200820_at	1.96689e-07	1.06899	5.78971e-06	PSMD8
													211481_at	0.000134847	1.06883	0.00135718	SLCO1A2
													201937_s_at	0.000109961	1.06869	0.00114659	DNPEP
													221907_at	1.56432e-05	1.06769	0.000229327	TRMT61A
													212143_s_at	0.0015108	-1.06693	0.00920933	IGFBP3
													204005_s_at	5.2677e-06	1.06654	9.28641e-05	PAWR
													212700_x_at	0.000887131	1.06639	0.00612769	MIR4315-1
													210813_s_at	2.62672e-05	1.06455	0.000351328	XRCC4
													210675_s_at	0.000797077	1.06418	0.00561592	PTPRR
													200089_s_at	1.69489e-14	1.06405	3.46489e-12	RPL4
													213340_s_at	6.02229e-08	-1.06393	2.15055e-06	TP73-AS1
													219435_at	7.83494e-09	-1.06391	3.66008e-07	CTC1
													217976_s_at	7.15698e-05	1.06384	0.000802309	DYNC1LI1
													215098_at	0.00044105	1.06373	0.00350084	RXRB
													207883_s_at	7.35138e-05	1.06286	0.000819045	TFR2
													208950_s_at	0.00824648	-1.0627	0.03473	ALDH7A1
													218161_s_at	0.00140804	1.06255	0.00875186	CLN6
													202589_at	0.000679015	1.0617	0.00495432	TYMS
													210763_x_at	0.000324113	1.06162	0.0027525	NCR3
													209450_at	0.00183763	1.06156	0.0107928	OSGEP
													213237_at	0.00419612	1.06138	0.0204824	KNOP1
													201892_s_at	2.22664e-06	1.06117	4.51057e-05	IMPDH2
													221528_s_at	0.00172454	-1.06082	0.0102611	ELMO2
													218916_at	0.000195842	1.06076	0.00184055	ZNF747
													36030_at	4.20656e-14	-1.05994	7.76109e-12	IFFO1
													203669_s_at	0.00246143	1.05983	0.0135284	DGAT1
													206950_at	0.00502622	1.05982	0.0236036	SCN9A
													220459_at	3.01676e-05	1.0597	0.000392655	MCM3AP-AS1
													204046_at	4.53286e-06	-1.05965	8.22522e-05	PLCB2
													214214_s_at	1.21111e-06	1.05957	2.672e-05	C1QBP
													220093_at	0.000593403	-1.05934	0.00443867	ANTXR1
													209224_s_at	1.21108e-12	1.05927	1.55991e-10	NDUFA2
													213804_at	0.000337725	-1.05876	0.00285599	INPP5B
													215844_at	0.000828612	1.05864	0.00578808	TNPO2
													221675_s_at	0.000173354	-1.05842	0.00166718	CHPT1
													203235_at	0.000964621	1.05812	0.00654726	THOP1
													201328_at	0.000927993	-1.05807	0.00634698	ETS2
													219050_s_at	9.71743e-05	1.05762	0.00103505	ZNHIT2
													207452_s_at	0.00820344	1.05739	0.034601	CNTN5
													206941_x_at	0.00605829	1.05728	0.0272721	SEMA3E
													204155_s_at	0.00019757	1.05722	0.00185367	SIK3
													215734_at	0.00122045	1.05712	0.00787683	IZUMO4
													214830_at	0.000181496	-1.05654	0.00173128	SLC38A6
													59644_at	0.00558868	-1.0562	0.0256082	BMP2K
													212327_at	0.00670991	-1.0556	0.0295605	LIMCH1
													201115_at	4.1972e-06	1.05369	7.68498e-05	POLD2
													202861_at	0.00813459	-1.05278	0.0343692	MIR6883
													214467_at	0.000447368	-1.05145	0.00354128	GPR65
													203126_at	0.00220213	-1.05117	0.0124575	IMPA2
													210022_at	7.21605e-05	-1.05107	0.000806396	PCGF1
													202643_s_at	0.000184828	-1.05082	0.00175705	TNFAIP3
													220423_at	0.000180843	-1.04977	0.00172653	PLA2G2D
													204924_at	0.000318847	-1.0496	0.00272217	TLR2
													201264_at	4.28385e-07	1.04936	1.12039e-05	COPE
													207735_at	0.0021821	1.04824	0.012363	RNF125
													221959_at	3.03771e-05	-1.04823	0.00039469	FAM110B
													215502_at	4.27536e-08	-1.04771	1.62573e-06	LA16c-381G6.1
													203373_at	0.00026844	1.04771	0.00237555	SOCS2
													205315_s_at	0.000705778	-1.04623	0.00510115	SNTB2
													204648_at	5.28738e-05	1.04571	0.000621671	NPR1
													205937_at	0.00821267	-1.04527	0.0346334	CGREF1
													219244_s_at	1.44697e-06	1.04488	3.10026e-05	MRPL46
													210503_at	0.00435613	1.04476	0.0211154	MAGEA11
													215967_s_at	0.00389247	1.04462	0.0192891	LY9
													217585_at	0.000531673	1.04405	0.00406146	NEBL
													204905_s_at	5.61305e-08	1.04384	2.03039e-06	EEF1E1
													220156_at	6.26587e-05	-1.04379	0.000718592	EFCAB1
													221700_s_at	6.29514e-19	1.04351	3.56418e-16	UBA52
													200988_s_at	1.02612e-07	1.04303	3.42292e-06	PSME3
													213402_at	0.000253068	1.04291	0.00225926	ZNF787
													204118_at	0.000289446	1.04272	0.00252435	CD48
													219452_at	0.000152844	-1.04264	0.00150434	DPEP2
													203571_s_at	3.34185e-05	-1.04242	0.000426498	ADIRF
													205810_s_at	4.98574e-08	-1.04229	1.84547e-06	WASL
													201185_at	1.09029e-06	-1.042	2.44417e-05	HTRA1
													217070_at	0.000356526	1.04175	0.00296879	MTHFR
													217072_at	0.00062875	1.04157	0.00464075	CD300A
													221355_at	0.000874047	1.04105	0.00605233	CHRNG
													216915_s_at	0.0102383	-1.04098	0.041136	PTPN12
													210450_at	0.00770235	-1.04059	0.032949	IGHV5-78
													201289_at	2.30446e-05	-1.04053	0.000315226	CYR61
													213908_at	0.00617155	-1.04037	0.0276702	WHAMMP2
													202307_s_at	2.8148e-07	1.03994	7.77227e-06	TAP1
													201976_s_at	0.000723457	-1.03987	0.00521202	MYO10
													208511_at	0.00114484	1.0395	0.0074789	PTTG3P
													206821_x_at	2.19173e-05	1.03925	0.0003041	AGFG2
													213991_s_at	0.000754738	1.03919	0.00539033	HS3ST1
													216263_s_at	5.92267e-09	1.03907	2.84429e-07	NGDN
													212311_at	0.000145362	-1.03766	0.00144281	SEL1L3
													212820_at	0.00908008	-1.03751	0.0374966	DMXL2
													221207_s_at	7.51791e-06	1.03727	0.000124366	NBEA
													212759_s_at	3.22091e-08	-1.03716	1.26581e-06	TCF7L2
													214547_at	0.00197177	1.03704	0.0114122	ADCY10
													206243_at	0.00137487	-1.036	0.00858882	TIMP4
													203200_s_at	8.39883e-05	1.03537	0.000912487	MTRR
													206446_s_at	0.00294615	-1.03475	0.0155714	CELA2A
													214223_at	0.00310687	1.03461	0.0162475	PTP4A3
													213258_at	0.00947017	-1.03376	0.0387283	TFPI
													209759_s_at	5.02764e-06	1.03369	8.9553e-05	ECI1
													219931_s_at	0.0013116	-1.03294	0.00831175	KLHL12
													207636_at	6.54751e-05	1.03233	0.00074552	SERPINI2
													218719_s_at	0.00366863	1.03217	0.0184337	GINS3
													216077_s_at	6.06626e-07	1.0321	1.49529e-05	L3MBTL1
													205470_s_at	0.000210782	-1.03195	0.00195376	KLK11
													221037_s_at	0.00478611	1.03188	0.0227494	SLC25A31
													202237_at	0.00228651	-1.03181	0.0128208	LOC101928916
													202902_s_at	1.81534e-05	-1.03043	0.00025926	CTSS
													218892_at	1.48365e-05	-1.0297	0.000218507	DCHS1
													216667_at	0.000136053	-1.0283	0.00136561	ECRP
													206674_at	0.000538804	-1.02828	0.00409949	FLT3
													210241_s_at	0.00323265	1.02796	0.0167429	TP53TG1
													202825_at	2.00469e-09	1.02641	1.0764e-07	SLC25A4
													207213_s_at	0.00327963	-1.02601	0.0169245	USP2
													214642_x_at	0.00376672	1.02574	0.0188108	MAGEA10-MAGEA5
													203258_at	3.76904e-07	1.02562	1.00581e-05	DRAP1
													203518_at	7.25164e-05	-1.0254	0.000809966	LYST
													201406_at	6.16838e-14	1.02455	1.0996e-11	RPL36A
													207800_at	0.000307398	-1.02451	0.00264367	AKAP5
													214585_s_at	0.000207663	-1.02394	0.00192967	VPS52
													209112_at	6.03435e-07	-1.02337	1.48908e-05	CDKN1B
													203169_at	0.000893017	1.02283	0.0061569	RGP1
													203122_at	0.00560473	-1.02255	0.0256501	TRAPPC12
													209820_s_at	0.00134423	1.02251	0.00846141	TBL3
													207864_at	0.00109791	1.02223	0.00724999	SCN7A
													208049_s_at	0.00275481	1.0222	0.0147774	TACR1
													211926_s_at	1.66021e-06	-1.02202	3.49004e-05	MYH9
													218046_s_at	0.000178072	1.02202	0.00170813	MRPS16
													220513_at	0.00389954	-1.02184	0.0193054	KHDC1L
													202116_at	3.0711e-05	1.02177	0.000397637	DPF2
													219037_at	1.34347e-05	1.02114	0.000201444	RRP15
													210693_at	0.000356289	-1.0211	0.00296792	SPPL2B
													221251_x_at	0.000417901	1.02086	0.00335812	INO80B
													221125_s_at	0.00120709	-1.02052	0.00780664	KCNMB3
													202229_s_at	0.000191328	1.01966	0.00180583	CHERP
													215497_s_at	0.000176863	-1.01906	0.00169726	WDTC1
													219568_x_at	0.00805694	1.01714	0.0341187	SOX18
													218044_x_at	0.000968025	1.01709	0.00656836	PTMS
													32502_at	0.00104735	1.01671	0.00699793	GDPD5
													212902_at	1.2807e-06	-1.01659	2.79508e-05	SEC24A
													823_at	3.78413e-05	1.01656	0.000473983	CX3CL1
													216052_x_at	0.00537055	1.01654	0.0247973	ARTN
													200812_at	1.90787e-07	1.01566	5.66087e-06	CCT7
													215058_at	6.8024e-05	-1.01495	0.000768261	DENND5B
													209792_s_at	0.00148266	1.01472	0.00909136	KLK10
													204284_at	0.000863514	-1.01428	0.0059943	PPP1R3C
													218563_at	3.2405e-08	1.01292	1.27127e-06	NDUFA3
													218833_at	0.000495159	1.01272	0.00383072	ZAK
													207155_at	0.000840745	1.01271	0.00586364	TBX5
													216471_x_at	0.0114315	1.01256	0.0446734	SSX2
													219957_at	0.00493792	-1.0124	0.0232822	RUFY2
													217336_at	1.95847e-09	1.01232	1.05665e-07	RPS10P2
													209334_s_at	4.4145e-07	1.01155	1.14782e-05	PSMD9
													221692_s_at	1.21175e-07	1.01115	3.9076e-06	MRPL34
													214961_at	0.00328417	1.01081	0.0169378	MTUS2
													219167_at	2.12468e-05	-1.01022	0.000295533	RASL12
													209737_at	0.0053591	1.01007	0.0247599	MAGI2
													217729_s_at	6.18954e-06	1.01	0.000106421	AES
													210323_at	0.000934222	1.00965	0.00637979	TEKT2
													201755_at	0.0102748	1.00936	0.0412602	MCM5
													217693_x_at	0.000389932	-1.00878	0.00317344	MAGOH2
													208515_at	0.00141748	1.00788	0.00880067	HIST1H2BM
													220414_at	0.00806423	-1.00762	0.0341416	CALML5
													210155_at	0.000681174	1.00736	0.00496357	MYOC
													213616_at	0.0101177	1.00729	0.0408281	TPGS2
													220704_at	0.00375777	-1.00704	0.0187872	IKZF1
													216570_x_at	1.53633e-09	1.00667	8.68882e-08	RP4-595K12.1
													213920_at	0.00250404	-1.00662	0.0137019	CUX2
													202052_s_at	0.000327056	-1.00662	0.00277316	RAI14
													221539_at	0.00254876	1.00639	0.0138894	EIF4EBP1
													210986_s_at	0.00048757	-1.00596	0.00378159	TPM1
													218623_at	0.00706928	1.00595	0.0308507	HMP19
													208826_x_at	6.18522e-12	1.0052	6.56311e-10	HINT1
													201368_at	0.000118093	-1.00477	0.00121434	ZFP36L2
													202483_s_at	4.55921e-09	1.00448	2.2677e-07	RANBP1
													209172_s_at	1.08969e-05	1.00437	0.000168913	CENPF
													213048_s_at	1.00055e-12	1.00416	1.33505e-10	Y16709
													208568_at	7.64405e-05	1.00369	0.000844484	MC2R
													218765_at	0.00112322	-1.00339	0.00736571	SIDT2
													203936_s_at	1.2282e-10	-1.00302	9.27728e-09	MMP9
													212281_s_at	5.8361e-06	1.00302	0.000101046	TMEM97
													204469_at	0.00394374	1.00258	0.0194939	PTPRZ1
													207191_s_at	0.00184656	1.00235	0.0108353	ISLR
													216161_at	0.00987508	-1.00227	0.0400303	SBNO1
													206933_s_at	0.000505459	1.00204	0.00389458	H6PD
													203560_at	0.000131182	1.00201	0.00132568	GGH
													200990_at	1.1332e-09	1.00175	6.62757e-08	TRIM28
													201903_at	2.49079e-05	1.00163	0.000336174	UQCRC1
													217491_x_at	8.00918e-10	1.00156	4.83655e-08	COX7C
													210963_s_at	9.63553e-06	1.0013	0.000153145	GYG2
													209887_at	0.00148058	1.00104	0.00908615	SMAD6
													206480_at	0.00029218	-1.00096	0.00254621	LTC4S
													200697_at	0.000715792	-1.00065	0.00516516	HK1
													216027_at	0.00616437	-1.00043	0.0276491	TMX4

## Sheet: Table S4
Table S4: differential expression analysis of the GSE13591 dataset. Differentially expressed genes were selected based on a log fold change (log2FC) threshold of ≤ -1 and ≥ 1, and an adjusted p-value (adj. p) ≤ 0.05.
mgus vs healthy							mm vs healthy
probeIDs	p.value	log2FC	adj.p.value	GeneSymbol			probeIDs	p.value	log2FC	adj.p.value	GeneSymbol
216573_at	7.43756e-08	-3.32437	0.000455721	IGLV1-44			213674_x_at	7.36616e-14	-5.27366	3.9081e-11	IGHD
211655_at	3.9056e-09	-3.22842	8.70284e-05	IGLC1			217320_at	2.22711e-29	-4.67434	6.20335e-26	LOC100293211
217320_at	2.82397e-05	-3.17754	0.0220428	LOC100293211			214777_at	3.74951e-10	-4.53557	1.39251e-07	abParts
216829_at	1.83844e-06	-3.10794	0.00364066	IGK			216573_at	4.47358e-40	-4.28257	2.49212e-36	IGLV1-44
216412_x_at	1.07407e-06	-3.07207	0.00265928	CKAP2			211634_x_at	3.37943e-10	-4.26957	1.27634e-07	IGHM
216517_at	9.35187e-08	-2.93271	0.000455721	IGKC			217235_x_at	1.43833e-09	-4.13416	5.08734e-07	IGLL5
215777_at	9.86669e-06	-2.79904	0.010993	IGLV4-60			211881_x_at	6.06333e-21	-4.13294	6.43377e-18	IGLJ3
203725_at	2.589e-06	2.55941	0.00380196	GADD45A			211645_x_at	1.44393e-08	-3.9981	4.29001e-06	IGKV1-17
202295_s_at	2.06577e-06	-2.52914	0.00364066	CTSH			215777_at	1.18064e-46	-3.92496	2.63083e-42	IGLV4-60
203751_x_at	5.88683e-05	2.33076	0.0335948	JUND			211655_at	6.92518e-35	-3.77517	2.5719e-31	IGLC1
211647_x_at	2.87592e-08	-2.27175	0.000320421	IGHG1			216365_x_at	4.59712e-24	-3.70434	6.02574e-21	CKAP2
211649_x_at	3.94155e-07	-2.23387	0.00125471	IGHA1			217378_x_at	1.62026e-10	-3.48335	6.44717e-08	IGKV1OR2-108
217239_x_at	1.02258e-07	-2.15617	0.000455721	LOC101930405			217145_at	1.45197e-34	-3.48067	4.62204e-31	IGK
211642_at	2.90057e-06	-2.15283	0.00380196	IGHV3-73			216401_x_at	2.87087e-08	-3.37241	7.89772e-06	IGKV1-37
217236_x_at	4.35675e-05	-2.08169	0.0285534	IGH			217236_x_at	7.59883e-26	-3.25518	1.3025e-22	IGH
37028_at	0.000120824	1.7579	0.0489512	PPP1R15A			211642_at	4.76742e-36	-3.15837	2.12465e-32	IGHV3-73
209580_s_at	9.20812e-05	-1.3523	0.0418744	MBD4			217084_at	7.09737e-44	-2.97873	5.27169e-40	IGHA1
201849_at	6.28919e-05	-1.31009	0.0335948	BNIP3			202295_s_at	2.3819e-13	-2.93038	1.20627e-10	CTSH
203690_at	2.86873e-05	-1.28032	0.0220428	TUBGCP3			211647_x_at	1.52119e-45	-2.92781	1.69484e-41	IGHG1
216846_at	3.7763e-05	-1.22291	0.026249	CYAT1			217239_x_at	1.89996e-26	-2.80103	4.23369e-23	LOC101930405
206398_s_at	1.71668e-05	-1.20821	0.0159387	CD19			217480_x_at	3.19237e-06	-2.7414	0.000511767	AC128677.4
201202_at	2.26457e-05	-1.19194	0.0186894	PCNA			211990_at	2.44908e-06	-2.57436	0.000407261	HLA-DPA1
215035_at	6.07546e-07	-1.18579	0.00169224	IGLV6-57			205054_at	0.00151701	2.41259	0.0456189	NEB
218047_at	0.000114161	-1.03943	0.0474899	OSBPL9			206150_at	0.000107791	-2.36713	0.00787509	CD27
							202672_s_at	0.00026122	2.24971	0.0145519	ATF3
							211835_at	4.06373e-27	-2.22227	1.00613e-23	IGKC
							203868_s_at	4.73245e-08	-2.21032	1.19833e-05	VCAM1
							200799_at	0.00038692	-2.2038	0.0189906	HSPA1A
							217478_s_at	9.98323e-07	-2.18508	0.000183848	HLA-DMA
							209687_at	0.000393722	-2.09408	0.0191688	CXCL12
							200675_at	0.000318586	-2.07251	0.0168208	CD81
							203725_at	0.000713751	2.03267	0.0288382	GADD45A
							213566_at	0.00101532	-2.03039	0.0360374	RNASE6
							214290_s_at	0.000114882	2.02644	0.00831139	HIST2H2AA3
							209398_at	0.000354681	2.01489	0.0179214	HIST1H1C
							209457_at	1.90716e-07	1.97723	4.29265e-05	DUSP5
							203665_at	7.83886e-08	-1.76045	1.91949e-05	HMOX1
							215071_s_at	0.000994171	1.7012	0.0356733	HIST1H2AC
							215193_x_at	1.01806e-05	-1.70021	0.0013584	HLA-DQB1
							205049_s_at	0.000682915	-1.69825	0.0278707	CD79A
							216846_at	1.45046e-20	-1.64496	1.46912e-17	CYAT1
							212671_s_at	6.22854e-07	-1.60904	0.000120687	HLA-DQA1
							204622_x_at	0.000566742	1.59384	0.0240547	NR4A2
							214657_s_at	0.000234721	1.50137	0.01355	MIR612
							37028_at	0.000111608	1.46372	0.00810084	PPP1R15A
							218232_at	0.000566216	-1.37834	0.0240547	C1QA
							201461_s_at	0.000362892	1.37073	0.0181308	MAPKAPK2
							203973_s_at	8.31937e-05	-1.3456	0.00657978	CEBPD
							206398_s_at	5.72401e-06	-1.34399	0.000833648	CD19
							215035_at	0.000139356	-1.29363	0.00958419	IGLV6-57
							212665_at	0.000973085	1.29164	0.0350643	TIPARP
							202686_s_at	1.58712e-08	-1.28741	4.65152e-06	AXL
							213274_s_at	1.70673e-07	-1.22846	3.92072e-05	CTSB
							210136_at	2.16966e-05	-1.2071	0.00253123	MBP
							203640_at	5.23087e-05	-1.20186	0.0047495	MBNL2
							213629_x_at	2.01544e-09	-1.18691	6.90924e-07	MT1F
							208078_s_at	0.00131051	1.18457	0.0419198	SIK1
							204905_s_at	0.000199418	1.18075	0.0121743	EEF1E1
							201030_x_at	3.89186e-05	1.1766	0.00403359	LDHB
							209825_s_at	0.000320499	1.17214	0.0168436	MIR3658
							200701_at	0.000573025	-1.1482	0.0242751	NPC2
							32128_at	1.21051e-08	-1.14268	3.64511e-06	CCL18
							214228_x_at	2.41556e-09	-1.13361	7.91557e-07	TNFRSF4
							203752_s_at	1.04667e-07	1.12844	2.50784e-05	JUND
							209806_at	0.000872955	1.12528	0.0332514	HIST1H2BK
							208864_s_at	6.88773e-05	1.11991	0.00579167	TXN
							201137_s_at	0.000719399	-1.08307	0.0289111	HLA-DPB1
							200650_s_at	0.000138673	1.07819	0.00956673	LDHA
							212581_x_at	1.03486e-08	1.05828	3.15886e-06	GAPDH
							221973_at	0.000495373	1.05117	0.0222101	LOC100506076
							209901_x_at	4.14671e-11	-1.04469	1.71113e-08	AIF1
							206060_s_at	2.43741e-07	-1.04036	5.37749e-05	PTPN22
							218675_at	0.000343717	-1.02957	0.017607	SLC22A17
							204610_s_at	0.00078329	1.02903	0.030675	CCDC85B
							201485_s_at	0.000134384	1.02803	0.00935772	RCN2
							211762_s_at	5.24774e-05	1.02652	0.0047495	KPNA2
							201938_at	0.00176725	-1.02417	0.0490187	CDK2AP1
							211623_s_at	0.00148398	1.02057	0.04515	FBL
							219762_s_at	0.00170379	1.01489	0.0481796	RPL36
							201577_at	0.000106457	1.00236	0.00780326	NME1

## Sheet: Table S5
Table S5: differential expression analysis of the GSE47552 dataset. Differentially expressed genes were selected based on a log fold change (log2FC) threshold of ≤ -1 and ≥ 1, and an adjusted p-value (adj. p) ≤ 0.05.
mgus vs healthy						smm vs healthy						mm vs healthy
probeIDs	p.value	log2FC	adj.p.value	GeneSymbol		probeIDs	p.value	log2FC	adj.p.value	GeneSymbol		probeIDs	p.value	log2FC	adj.p.value	GeneSymbol
8053718	7.73352e-06	-3.87	0.000668873	IGKV2D-40		8053718	1.29687e-20	-5.96614	7.197e-17	IGKV2D-40		8053718	2.44579e-10	-5.44795	1.19761e-07	IGKV2D-40
7982008	1.8316e-06	-3.78491	0.000268947	SNORD115-1		8043436	2.76609e-13	-5.79782	6.14017e-10	IGKV2D-26		8043436	8.94255e-09	-5.36132	1.92103e-06	IGKV2D-26
7982018	3.23818e-06	-3.68849	0.000389248	SNORD115-6		8043441	2.85883e-14	-5.5941	6.79932e-11	IGKV1D-27		8043468	2.51369e-09	-5.29417	7.34925e-07	IGKV1OR2-3
8081214	6.56881e-08	-3.6743	4.49435e-05	GPR15		7986637	4.93153e-17	-5.35917	1.64205e-13	IGHV1OR15-1		8043446	3.56575e-11	-5.28476	2.58106e-08	IGKV6-21
7982094	2.15445e-07	-3.57898	7.92859e-05	SNORD115-44		8043468	4.80393e-10	-5.34745	4.20938e-07	IGKV1OR2-3		8043441	1.75686e-08	-5.20077	3.13741e-06	IGKV1D-27
8107857	1.9712e-06	-3.51183	0.000282152	RNA5SP191		8071658	4.61903e-26	-5.32321	7.68999e-22	IGLV7-46		8071658	4.36884e-15	-4.98914	1.21224e-11	IGLV7-46
7986563	2.18254e-09	-3.47663	5.36116e-06	IGHV3OR15-7		8043446	1.33655e-15	-5.31107	4.04575e-12	IGKV6-21		8043443	6.38005e-10	-4.9677	2.52901e-07	IGKV2D-24
8071658	2.94013e-06	-3.45326	0.000365289	IGLV7-46		7986639	1.03304e-12	-5.01208	1.91095e-09	LOC642131		7986637	1.26184e-08	-4.93784	2.43031e-06	IGHV1OR15-1
8050350	2.25414e-09	-3.34596	5.36116e-06	RNA5SP85		8043443	2.72337e-10	-4.93751	2.45081e-07	IGKV2D-24		8043470	5.88075e-06	-4.59828	0.00027196	IGKV3D-11
7986637	1.31329e-05	-3.33743	0.000909121	IGHV1OR15-1		7981732	1.43652e-08	-4.53098	7.4737e-06	IGHV4-59		8043426	6.58138e-14	-4.48234	1.15337e-10	IGKV5-2
7982046	1.99222e-07	-3.30945	7.88637e-05	SNORD115-5		8043470	4.3609e-07	-4.51767	8.09784e-05	IGKV3D-11		7986563	2.12463e-20	-4.42215	7.07438e-16	IGHV3OR15-7
8133106	2.49544e-07	-3.23381	8.65527e-05	SNORA22		7986563	1.13145e-24	-4.51701	9.41848e-21	IGHV3OR15-7		8081214	7.34868e-10	-4.35207	2.78056e-07	GPR15
7982070	1.23808e-06	-3.20284	0.000220751	SNORD115-32		8043449	8.78652e-07	-4.32191	0.000131786	IGKV3D-20		8043449	9.64802e-06	-4.28571	0.000387048	IGKV3D-20
7982056	4.73551e-07	-3.16386	0.000122839	SNORD115-25		8043476	3.67021e-07	-4.15431	7.06398e-05	IGKV1D-43		7986639	8.7811e-05	-4.03171	0.00199172	LOC642131
7944867	3.21141e-06	-3.13324	0.000387429	RNA5SP352		7981601	3.98535e-19	-4.13197	1.89572e-15	MIR8071-1		7981732	2.72378e-05	-3.98013	0.000842096	IGHV4-59
7982052	1.13257e-07	-3.10899	5.94341e-05	SNORD115-23		8043456	6.5089e-21	-4.12626	4.33454e-17	IGKV2D-18		7981601	1.77115e-13	-3.97434	2.68063e-10	MIR8071-1
7938329	1.35883e-06	-2.99203	0.000227362	SNORA23		8043478	6.0587e-18	-4.11923	2.24152e-14	IGKV1D-8		8043456	1.46301e-12	-3.90021	1.73978e-09	IGKV2D-18
8117079	3.71503e-17	-2.97768	1.23699e-12	LIMD1-AS1		8081214	8.16266e-06	-3.97635	0.000624635	GPR15		8043478	4.26005e-15	-3.89594	1.21224e-11	IGKV1D-8
8130578	1.27272e-08	-2.94975	1.51349e-05	SNORA20		8043360	7.05981e-08	-3.84562	2.29557e-05	IGKV3OR2-268		8043476	2.45814e-05	-3.75348	0.00077729	IGKV1D-43
7981996	3.44986e-06	-2.87238	0.000407341	SNORD116-24		8043426	4.50379e-06	-3.73415	0.000411856	IGKV5-2		8043433	3.79179e-06	-3.74663	0.000191877	LOC102724453
8043436	0.000313674	-2.81904	0.0068849	IGKV2D-26		8074210	1.25724e-26	-3.5303	4.18623e-22	IGKV2OR22-4		7981737	1.49118e-06	-3.70362	9.26342e-05	IGHV3-73
7902227	2.54854e-07	2.76345	8.70034e-05	GADD45A		8071642	3.74455e-08	-3.52764	1.4645e-05	IGLV6-57		8099850	6.07158e-07	-3.64108	4.79065e-05	TMEM156
8043478	2.39814e-07	-2.7623	8.45189e-05	IGKV1D-8		8107857	1.98438e-07	-3.52458	4.85837e-05	RNA5SP191		8043360	1.7572e-06	-3.62885	0.0001051	IGKV3OR2-268
8044049	0.000135645	2.76222	0.00405668	IL18RAP		8043433	4.00239e-05	-3.4267	0.00184482	LOC102724453		8001104	7.82529e-07	-3.41814	5.82905e-05	IGHV3OR16-7
7999362	2.72862e-06	-2.74189	0.000349441	RNA5SP403		8043431	2.22274e-05	-3.39607	0.00125229	IGKV1D-33		8043438	2.56425e-05	-3.41545	0.000802461	IGKV2D-28
7983910	3.94569e-06	2.66055	0.000437932	AQP9		8053690	2.63291e-08	-3.38137	1.21761e-05	IGKC		8053690	1.85372e-05	-3.3629	0.000627963	IGKC
8043446	0.000263425	-2.6422	0.00612946	IGKV6-21		7981737	2.08627e-06	-3.36485	0.000244601	IGHV3-73		8074210	5.0282e-13	-3.34484	6.976e-10	IGKV2OR22-4
7982020	2.49935e-08	-2.63973	2.2991e-05	SNORD115-7		7902227	2.73294e-12	3.34227	4.54994e-09	GADD45A		7981740	7.39419e-06	-3.30261	0.000318093	IGHV3-74
7981964	4.01006e-06	-2.62531	0.00044037	SNORD116-8		8099850	6.26208e-05	-3.29403	0.00247341	TMEM156		8071655	1.11465e-17	-3.27138	9.27862e-14	IGLV9-49
8095680	9.32544e-06	2.60905	0.000757176	CXCL8		8071655	1.57416e-18	-3.25655	6.55184e-15	IGLV9-49		8071642	1.62714e-07	-3.21794	1.6319e-05	IGLV6-57
7981958	3.62154e-06	-2.60836	0.000415815	SNORD116-5		8050350	3.06373e-11	-3.23581	3.7252e-08	RNA5SP85		8043431	0.000445242	-3.10032	0.00675102	IGKV1D-33
8043276	1.93557e-10	-2.57232	1.07414e-06	SNORD94		7981726	4.87954e-15	-3.18647	1.35395e-11	LOC101930405		8093294	8.36605e-06	-3.03865	0.000348641	CCR2
8074210	1.07215e-05	-2.57013	0.000815052	IGKV2OR22-4		7981740	4.60756e-06	-3.16699	0.000419175	IGHV3-74		7902227	4.21555e-09	3.01418	1.07549e-06	GADD45A
8055688	0.00283268	2.55817	0.0277248	RND3		8043438	0.000606084	-3.11535	0.011871	IGKV2D-28		7981718	3.07709e-05	-2.97779	0.000927887	EPC1
8071642	4.16803e-05	-2.55202	0.00188326	IGLV6-57		8001104	3.55614e-06	-3.05667	0.000343214	IGHV3OR16-7		7981726	4.9325e-11	-2.97017	3.35178e-08	LOC101930405
7953749	1.09772e-05	2.49443	0.000817688	CLEC4D		8043465	1.37682e-05	-2.98099	0.000890174	IGKV1-13		8043465	9.74502e-05	-2.89028	0.00215206	IGKV1-13
7981949	5.27472e-06	-2.48325	0.000532219	SNORD116-1		7944867	8.25268e-07	-2.94214	0.000127217	RNA5SP352		7982008	9.71237e-05	-2.82709	0.00215022	SNORD115-1
8093294	0.000742313	-2.47882	0.0119578	CCR2		8095680	1.23996e-06	2.89389	0.000166479	CXCL8		7982052	3.14654e-09	-2.80227	8.65869e-07	SNORD115-23
7981953	1.72388e-05	-2.47451	0.00106508	SNORD116-3		7982070	2.38191e-06	-2.8883	0.000272545	SNORD115-32		7982094	1.00215e-05	-2.79875	0.000398511	SNORD115-44
7998666	3.02466e-06	-2.46337	0.000368909	SNORA64		7982008	5.81008e-05	-2.87216	0.0023535	SNORD115-1		7995263	9.68649e-05	-2.74549	0.00214877	IGHV3-7
8043456	1.58674e-05	-2.45172	0.001016	IGKV2D-18		7982094	1.72487e-05	-2.83354	0.00103857	SNORD115-44		7982070	4.2267e-06	-2.71516	0.000210683	SNORD115-32
8126905	7.09176e-05	2.44177	0.00267423	CRISP3		7981718	9.18112e-06	-2.81236	0.000683901	EPC1		8014369	0.000909717	2.68982	0.0113194	CCL3
7938291	1.52446e-06	-2.4207	0.000244037	SNORA45A		7982052	1.05354e-08	-2.81105	5.7508e-06	SNORD115-23		8117079	1.60755e-16	-2.67622	1.07053e-12	LIMD1-AS1
7977732	9.70898e-09	-2.3991	1.32694e-05	SNORD8		7982018	8.57246e-05	-2.80411	0.00307252	SNORD115-6		7933194	0.000339329	-2.62442	0.00553583	CXCL12
7984620	3.36207e-05	-2.38945	0.00165357	RNA5SP399		7999362	2.77507e-07	-2.78917	5.77509e-05	RNA5SP403		8107857	0.000106307	-2.61595	0.0022985	RNA5SP191
8129637	0.000370568	2.37208	0.00767815	VNN2		8043459	6.17085e-05	-2.72773	0.002449	IGKV1D-16		7903358	0.000308552	-2.59688	0.0051318	VCAM1
8043443	0.00010807	-2.36516	0.00348682	IGKV2D-24		7981708	3.02583e-13	-2.63914	6.29693e-10	IGHE		7953333	0.000751921	-2.58102	0.00995496	CD27
8126303	1.75669e-05	2.35645	0.00107173	TREM1		8117079	2.44933e-14	-2.62588	6.2735e-11	LIMD1-AS1		7982056	3.90877e-06	-2.57998	0.000196899	SNORD115-25
8038899	1.51677e-05	2.33901	0.000996526	FPR1		8043480	2.50527e-05	-2.6164	0.0013498	IGKV1OR9-2		7982046	1.80302e-05	-2.54377	0.000615746	SNORD115-5
7920873	2.16687e-07	-2.33418	7.92859e-05	SNORA80E		8044611	1.49776e-09	-2.608	1.06108e-06	IGKV1OR2-108		7914127	0.000598585	2.52762	0.00839682	IFI6
8043468	8.39916e-05	-2.31793	0.00295631	IGKV1OR2-3		8093294	0.00151687	-2.58727	0.021912	CCR2		8050350	1.32861e-06	-2.51191	8.47486e-05	RNA5SP85
7981978	4.31675e-06	-2.30109	0.000451996	SNORD116-15		8055711	0.00324979	2.57123	0.0368564	NEB		7981720	9.112e-05	-2.47751	0.00205557	IGHV3-35
8043426	0.00261472	-2.27892	0.0262985	IGKV5-2		7982046	2.97563e-05	-2.54757	0.00150407	SNORD115-5		8175531	9.16612e-05	-2.46029	0.00206498	CDR1
7981988	5.38318e-06	-2.271	0.000534333	SNORD116-20		7982056	6.70044e-05	-2.52036	0.00260332	SNORD115-25		8035847	7.78476e-08	-2.45884	9.52975e-06	ZNF675
8043981	0.000334853	2.26167	0.00717426	IL1R2		7984620	2.73613e-06	-2.49194	0.000296147	RNA5SP399		7980923	1.03218e-09	-2.45674	3.7357e-07	TRIP11
7981960	2.90273e-07	-2.26072	9.28584e-05	SNORD116-6		8102587	0.000773635	2.47582	0.013917	NDNF		8001102	1.00415e-05	-2.43793	0.000398511	IGHV3OR16-8
8101675	5.73707e-05	-2.25079	0.00230988	ABCG2		7953333	4.18995e-05	-2.47455	0.00190072	CD27		7918457	2.51619e-09	-2.42625	7.34925e-07	KCNA3
7942594	6.44413e-08	-2.2502	4.49435e-05	SNORD15B		7995263	0.000446721	-2.43266	0.00957172	IGHV3-7		7981728	0.00494803	-2.41427	0.0366219	IGHV3-52
8099721	1.79768e-06	-2.23072	0.000268947	SEL1L3		8052654	3.61709e-11	2.40709	4.01461e-08	PELI1		7990757	4.26838e-05	-2.41024	0.00117071	CTSH
7986639	0.000654902	-2.20103	0.0110917	LOC642131		8161568	1.18059e-07	-2.38116	3.27585e-05	IGKV1OR9-1		8050875	9.41144e-14	-2.38664	1.56686e-10	ASXL2
7960865	1.42845e-06	2.19583	0.00023546	SLC2A3		8140556	0.00315244	2.36116	0.0361899	HGF		8043459	0.00191137	-2.37344	0.0190495	IGKV1D-16
7981601	9.83058e-07	-2.19455	0.000202016	MIR8071-1		8001102	2.29149e-05	-2.34274	0.00127166	IGHV3OR16-8		8043480	0.000304358	-2.36606	0.00507471	IGKV1OR9-2
8099850	3.72242e-06	-2.19188	0.00042447	TMEM156		8029136	3.31038e-05	-2.32142	0.00161525	CD79A		8129924	1.82214e-09	-2.3647	5.67025e-07	TXLNB
8103951	4.16843e-05	2.18427	0.00188326	ACSL1		7991598	4.45384e-06	2.301	0.000409321	SNRPA1		7969017	7.35689e-06	-2.3606	0.000317699	RB1
8030860	0.000155735	2.16881	0.00439823	FPR2		7998666	7.0057e-07	-2.25438	0.00011379	SNORA64		7981708	1.28816e-10	-2.35271	7.52491e-08	IGHE
7970448	0.000342442	2.14774	0.00727651	GJB6		7990757	6.37486e-05	-2.25362	0.00250311	CTSH		8101675	4.03922e-06	-2.33623	0.000202856	ABCG2
8043441	0.00320421	-2.13097	0.0298544	IGKV1D-27		7981720	0.000301065	-2.2491	0.00731185	IGHV3-35		7924450	0.000147348	2.3257	0.00290999	DUSP10
7932254	0.00260477	-2.12593	0.0262185	ITGA8		7920873	1.1068e-07	-2.23092	3.09691e-05	SNORA80E		7938390	1.27044e-05	2.32521	0.000474237	ADM
7899480	2.76988e-05	-2.10292	0.00145931	SNORA73A		8175531	0.0020018	-2.21909	0.0262623	CDR1		8044611	8.20492e-09	-2.31748	1.79736e-06	IGKV1OR2-108
8084206	3.01497e-05	2.08129	0.00154549	B3GNT5		7929047	0.00106828	2.21037	0.0172021	IFIT2		7937335	9.2903e-05	2.31295	0.00208731	IFITM1
8058905	0.000350133	2.07313	0.0073834	CXCR1		8099721	4.0218e-05	-2.2044	0.00184964	SEL1L3		8166140	2.16389e-09	-2.27733	6.61017e-07	MOSPD2
8108370	2.06518e-06	-2.05811	0.000290736	EGR1		8101675	0.0004036	-2.18161	0.00891602	ABCG2		7918794	2.45252e-05	-2.27144	0.000776252	AMPD1
7982072	1.23976e-06	-2.05665	0.000220751	SNORD115-33		7982020	8.50117e-07	-2.17252	0.000129253	SNORD115-7		7928937	1.82149e-07	-2.24818	1.77339e-05	MINPP1
7981994	3.74509e-10	-2.04557	1.6384e-06	SNORD116-23		8008885	0.0024716	2.11435	0.0306734	MIR21		8095680	8.32973e-05	2.23185	0.00192742	CXCL8
7908388	0.000469106	-2.04233	0.00892052	RGS1		8117018	0.000779088	2.11431	0.0139588	RNU6-522P		8099721	9.71443e-07	-2.2198	6.85745e-05	SEL1L3
8107996	2.67404e-06	-2.04173	0.000346135	RNA5SP192		7917530	2.8148e-05	2.0876	0.00145761	GBP2		8059413	7.39091e-08	-2.18863	9.25169e-06	DOCK10
7953333	2.96536e-05	-2.03891	0.00152608	CD27		8022817	1.7906e-06	-2.06299	0.000221642	KLHL14		7980523	2.15498e-16	-2.18836	1.1959e-12	GTF2A1
8031374	3.14257e-05	2.03492	0.00158064	FCAR		7960947	0.000125698	-2.05721	0.00395968	A2M		8140556	0.000521146	2.18795	0.00758087	HGF
8043360	7.60269e-06	-2.02084	0.000667933	IGKV3OR2-268		7938329	9.28291e-05	-2.04951	0.00323319	SNORA23		7919780	4.11511e-07	-2.18558	3.51335e-05	GOLPH3L
7981955	4.65052e-07	-2.01664	0.000121928	SNORD116-4		7973101	0.00186564	-2.04616	0.0250808	RNASE6		7968711	8.54239e-08	-2.18538	1.00507e-05	COG6
8049528	9.36819e-07	2.01333	0.000194958	LRRFIP1		8107996	2.03265e-06	-2.01044	0.000241281	RNA5SP192		8014391	0.000939392	2.16252	0.0115634	CCL3L3
7982000	2.55479e-08	-2.01238	2.2991e-05	SNORD116-26		8168357	0.00053376	1.98759	0.0108172	RPS26		7973101	0.000713181	-2.14002	0.00959078	RNASE6
8152976	0.000313321	2.00083	0.0068849	TMEM71		8082086	0.00106943	1.98421	0.0172021	PARP15		8086125	9.02219e-07	-2.13593	6.44661e-05	TRANK1
8071655	3.3044e-05	-1.98985	0.00163487	IGLV9-49		7967322	0.000911128	1.97309	0.0154685	HCAR3		8171896	8.06933e-08	-2.13252	9.6649e-06	CXorf21
7914212	1.13584e-05	-1.98715	0.000834881	SNORA61		8107321	9.15459e-08	1.95578	2.69753e-05	EPB41L4A-AS1		7965964	6.38487e-09	-2.10749	1.52948e-06	SLC41A2
7981726	1.44172e-06	-1.98037	0.000236478	LOC101930405		8126303	2.13489e-05	1.94887	0.0012193	TREM1		8153935	2.37482e-08	-2.10611	3.95371e-06	ZNF252P
7960900	0.00179636	1.97938	0.0206967	CLEC4E		8040630	0.000208432	1.92757	0.00567006	RNU6-942P		7982020	2.92499e-07	-2.1005	2.61108e-05	SNORD115-7
8155849	7.61806e-05	1.96762	0.00279976	ANXA1		7983910	0.00011944	1.92662	0.00381587	AQP9		8041422	0.000176047	-2.09981	0.00333439	RASGRP3
7982040	5.95313e-07	-1.95968	0.000139286	SNORD115-17		8133106	0.000187377	-1.92012	0.00526951	SNORA22		7941444	0.000116381	-2.09273	0.00245885	CTSW
8138613	4.45149e-08	-1.95853	3.36866e-05	OSBPL3		8124492	1.16677e-05	1.88905	0.000798738	HIST1H2BK		7944867	0.000618873	-2.08558	0.00859493	RNA5SP352
7965964	5.54051e-07	-1.94361	0.000134659	SLC41A2		7980523	1.53143e-08	-1.88537	7.84493e-06	GTF2A1		8108370	3.52146e-05	-2.05422	0.00102854	EGR1
8035847	0.0010436	-1.93626	0.0147623	ZNF675		7964246	0.000342459	1.8783	0.00797904	SNORD59B		8014551	1.32461e-11	-2.04864	1.26016e-08	SYNRG
8175531	0.000611332	-1.93306	0.0106033	CDR1		7919780	4.46208e-05	-1.87208	0.00199161	GOLPH3L		8024485	7.37547e-06	2.04848	0.000317699	GADD45B
8008885	0.000933285	1.88048	0.0137489	MIR21		7965964	2.12797e-07	-1.85774	4.96947e-05	SLC41A2		7932254	0.00549315	-2.03027	0.0394108	ITGA8
8069541	6.74888e-08	1.87593	4.49435e-05	SAMSN1		8005689	0.00344768	1.84153	0.0383889	USP32P3		7937802	3.00992e-06	-2.02878	0.000161908	CD81
8136662	0.00123676	1.87481	0.016335	MGAM		7937335	3.89094e-06	1.84112	0.000370162	IFITM1		8161568	3.23977e-06	-2.02281	0.00017123	IGKV1OR9-1
7918794	0.000596503	-1.8731	0.0104152	AMPD1		8171896	7.19533e-05	-1.83412	0.00273185	CXorf21		8035793	0.000451166	-2.02001	0.006816	ZNF737
8043470	0.0014439	-1.87163	0.0180201	IGKV3D-11		7937802	7.59033e-05	-1.82358	0.00283653	CD81		8121043	1.4719e-10	-2.01917	8.24887e-08	ORC3
8129627	0.00124892	1.85399	0.0164326	VNN3		7918794	0.00182627	-1.82035	0.0247394	AMPD1		8121144	1.91431e-05	-2.01664	0.000638686	MANEA
8117018	0.00117977	1.8448	0.0158947	RNU6-522P		8157933	4.2085e-08	1.81303	1.59239e-05	ZBTB43		8052654	1.18847e-06	2.00485	7.95895e-05	PELI1
8098326	1.50511e-07	-1.83834	6.77236e-05	RN7SL253P		7899346	3.13259e-11	1.81076	3.7252e-08	TMA7		8078380	6.48825e-10	-2.00396	2.54164e-07	ZNF860
7918457	6.96869e-07	-1.83434	0.000157304	KCNA3		8086125	2.81779e-06	-1.79835	0.000300718	TRANK1		8160033	5.46142e-08	1.99601	7.33262e-06	SNRPE
7933084	1.13402e-07	1.83273	5.94341e-05	NAMPT		8126784	0.00309897	-1.79633	0.0357809	PLA2G7		7918657	1.55097e-05	-1.98741	0.000552919	PTPN22
7981708	6.21102e-05	-1.83251	0.00244454	IGHE		7953943	2.69227e-07	1.78743	5.6737e-05	GABARAPL1		8091385	8.60103e-05	-1.9838	0.00196831	CP
8026875	5.26656e-05	-1.8299	0.00216762	SNORA68		8050875	1.41479e-07	-1.78567	3.79906e-05	ASXL2		8022817	4.46943e-06	-1.98354	0.000220417	KLHL14
7906757	0.00032809	1.82953	0.00707541	FCGR2A		8024485	2.89245e-05	1.78512	0.00147942	GADD45B		8050302	1.3547e-09	-1.96526	4.5563e-07	ROCK2
8082086	0.00527941	1.8191	0.0409964	PARP15		8160033	9.53646e-08	1.77759	2.76585e-05	SNRPE		7977445	8.01018e-06	-1.9614	0.000337614	KIAA0125
7990818	3.41793e-05	1.81492	0.00166628	BCL2A1		7924450	0.00277292	1.77009	0.0332601	DUSP10		7927631	0.00554809	1.95516	0.0396342	DKK1
7917530	0.000133225	1.80983	0.00401268	GBP2		7919637	0.000228201	1.7669	0.0060497	HIST2H2BE		8066117	6.7478e-05	-1.94086	0.00164241	SAMHD1
7981976	0.000121673	-1.80879	0.0037687	SNORD116-14		8171865	1.11408e-06	1.76354	0.000153288	EEF1B2P3		8129677	8.0818e-07	1.93759	5.96673e-05	SGK1
8020495	3.75605e-09	-1.8078	7.72814e-06	CABLES1		8138613	5.04668e-05	-1.75852	0.00212708	OSBPL3		8020495	1.17058e-12	-1.93715	1.44358e-09	CABLES1
8052654	6.39514e-05	1.79496	0.00248827	PELI1		8020495	3.64485e-07	-1.75468	7.05597e-05	CABLES1		8045816	1.15395e-09	-1.93609	4.08757e-07	GPD2
8140556	0.00154516	1.79328	0.0187428	HGF		7941444	0.00239134	-1.75161	0.0298489	CTSW		7957962	0.000273225	-1.92732	0.00464399	SPIC
8043449	0.00128928	-1.79162	0.0167077	IGKV3D-20		8130578	0.00101028	-1.74303	0.0165547	SNORA20		7993167	7.77959e-08	-1.92476	9.52975e-06	ATF7IP2
7920238	0.00271663	1.78933	0.0268973	S100A12		8010050	2.56753e-06	1.73783	0.000287721	UBALD2		8126784	0.000119647	-1.919	0.00251186	PLA2G7
7922219	0.00109007	1.78422	0.0151171	SELL		8178090	7.72471e-07	1.72522	0.000120756	C6orf48		8008885	0.000704319	1.9184	0.00948904	MIR21
8022817	8.39143e-06	-1.77412	0.000711927	KLHL14		8049528	0.000102591	1.72281	0.0034366	LRRFIP1		7917530	0.000232645	1.89265	0.00412041	GBP2
8130556	1.12865e-06	1.77307	0.000220751	SOD2		7980923	0.000100832	-1.71906	0.00338447	TRIP11		8051928	1.02094e-05	-1.88804	0.000402648	PREPL
8079590	0.00178576	1.77125	0.020615	CAMP		8129677	0.000201579	1.71875	0.00555495	SGK1		8035779	0.000407594	-1.87284	0.00633893	ZNF626
8029136	4.74456e-05	-1.76949	0.00203582	CD79A		8046408	4.26103e-05	-1.71415	0.00192248	PDK1		8102587	0.00523548	1.86244	0.0381207	NDNF
7956878	0.00161254	1.75241	0.0193001	IRAK3		7978586	1.30928e-05	1.70733	0.000861565	CFL2		8046380	0.000787048	-1.86242	0.010281	ITGA6
8102587	0.000770419	1.75011	0.0122097	NDNF		7925561	4.71995e-05	1.70401	0.00205331	HNRNPU-AS1		7942824	1.20875e-14	1.83789	2.87484e-11	RPS28
8122058	0.00127307	1.74675	0.0165907	ARG1		8035847	0.000646653	-1.70183	0.0123178	ZNF675		8138613	3.47218e-06	-1.83777	0.000180646	OSBPL3
8086125	0.000112036	-1.74393	0.00356981	TRANK1		7938291	0.000543628	-1.70176	0.0109571	SNORA45A		7970793	5.91025e-06	-1.83722	0.000272945	SLC46A3
7950743	9.12093e-05	-1.74228	0.00313739	RAB30		8043276	0.00119512	-1.69837	0.0186563	SNORD94		7969114	7.00982e-09	-1.8303	1.62087e-06	SETDB2
8065569	1.39749e-06	-1.73869	0.000232661	BCL2L1		8121144	3.58976e-05	-1.69798	0.00170268	MANEA		8154233	0.00112414	1.82371	0.0131657	CD274
7980923	0.000109209	-1.73433	0.00350658	TRIP11		8046380	0.00106878	-1.68923	0.0172021	ITGA6		8103911	5.67339e-10	-1.81384	2.30374e-07	IRF2
7980523	1.14238e-07	-1.73359	5.94341e-05	GTF2A1		7977445	0.000300427	-1.68065	0.00730168	KIAA0125		8046408	4.1684e-06	-1.80674	0.000208401	PDK1
7910377	2.11399e-05	-1.7215	0.00120154	RNA5SP19		8103911	4.19697e-06	-1.67493	0.000391446	IRF2		7922870	1.0629e-07	-1.80583	1.20556e-05	TRMT1L
8129677	2.93845e-05	1.70229	0.00151869	SGK1		7937079	5.15292e-05	-1.67218	0.00215278	BNIP3		8057677	0.00201295	-1.80415	0.0197948	SLC40A1
8086607	0.00154222	1.70196	0.0187345	LTF		8078380	0.000352286	-1.66771	0.00811854	ZNF860		8107321	7.36378e-08	1.8019	9.25169e-06	EPB41L4A-AS1
8153935	4.05265e-05	-1.70019	0.00186383	ZNF252P		7982040	2.04347e-06	-1.65561	0.000241281	SNORD115-17		7987772	4.74397e-07	1.79955	3.93915e-05	EHD4
7937802	3.00365e-06	-1.69417	0.000367693	CD81		8166140	0.000145331	-1.65498	0.00439918	MOSPD2		8053648	1.4376e-07	-1.79915	1.49587e-05	KRCC1
7945801	1.58191e-06	-1.69259	0.00024729	SNORA54		8014551	2.24333e-09	-1.65492	1.52441e-06	SYNRG		7901765	0.000263289	-1.79895	0.00451893	HOOK1
7967322	0.000350005	1.6925	0.0073834	HCAR3		7911989	1.01557e-06	1.65422	0.000145131	RPL22		7918467	7.36217e-08	-1.79669	9.25169e-06	LRIF1
8129924	0.000114449	-1.68655	0.00362246	TXLNB		7910377	1.36023e-05	-1.65271	0.000882878	RNA5SP19		8149574	7.16951e-06	-1.79579	0.000312874	CSGALNACT1
8046408	4.30824e-06	-1.682	0.000451996	PDK1		7918457	1.47518e-05	-1.64969	0.000942783	KCNA3		7967881	1.25338e-07	-1.77985	1.34192e-05	MPHOSPH8
8114612	0.000166889	1.68059	0.00459248	CD14		8065569	1.23526e-06	-1.64845	0.000166479	BCL2L1		8029136	0.00478279	-1.76876	0.0357177	CD79A
8035793	0.00563403	-1.67985	0.0427216	ZNF737		7968711	7.1763e-05	-1.64724	0.00272773	COG6		7917037	3.8399e-05	-1.76473	0.00108907	CRYZ
7941444	0.000470768	-1.6634	0.00893172	CTSW		8163000	0.0002616	1.64003	0.00664416	RNU6-492P		7971573	2.23924e-06	-1.76417	0.00012833	RCBTB2
7909441	8.96583e-05	1.66193	0.00310634	G0S2		7950743	0.00417889	-1.62825	0.0436874	RAB30		8019563	3.49922e-09	-1.76387	9.30938e-07	MGC70870
7968234	1.76493e-05	-1.65787	0.00107435	SNORA27		8130556	3.4557e-07	1.62789	6.80854e-05	SOD2		7981960	2.07587e-05	-1.76234	0.000678981	SNORD116-6
7981982	0.000137004	-1.65429	0.00406941	SNORD116-19		8108422	0.000100416	1.62607	0.00337734	RNA5SP195		7930956	3.20377e-09	-1.76046	8.70179e-07	SEC23IP
7968344	0.000347473	1.65389	0.0073459	ALOX5AP		8027862	0.000621533	1.62119	0.0120412	FFAR2		7917728	4.45779e-05	-1.7529	0.00120454	FAM69A
7929047	0.0010603	1.65323	0.0149086	IFIT2		7955890	8.49774e-08	1.61891	2.59992e-05	HNRNPA1		7969060	8.29367e-06	-1.74872	0.000346927	FNDC3A
7961120	0.000318974	1.65161	0.00695995	CLEC7A		8108370	0.00120764	-1.61869	0.0187988	EGR1		7973902	5.24949e-07	-1.74461	4.23226e-05	SRP54
8152988	0.000241256	1.64767	0.00582954	SLA		8129924	0.00156383	-1.61782	0.0223576	TXLNB		8106743	0.00322873	-1.73918	0.0273555	VCAN
7981998	6.99718e-08	-1.6426	4.55965e-05	SNORD116-25		7965873	0.000430407	1.60565	0.00931812	IGF1		8101099	5.80942e-07	-1.73811	4.62766e-05	SDAD1
7919780	0.0010766	-1.63878	0.0150241	GOLPH3L		8153935	0.000102785	-1.59985	0.00343962	ZNF252P		8147351	0.00705649	-1.73724	0.0468407	ESRP1
7982088	3.70833e-07	-1.63379	0.000105535	SNORD115-41		8168589	0.000360914	1.59958	0.00826472	ZNF711		7999362	0.000591958	-1.72971	0.00833421	RNA5SP403
8014551	7.42578e-07	-1.63327	0.000161605	SYNRG		7969017	0.00027043	-1.58373	0.00679073	RB1		8051963	7.29356e-09	-1.7293	1.66338e-06	SRBD1
7981732	0.00191357	-1.63142	0.0215549	IGHV4-59		8135514	2.304e-07	1.57958	5.18354e-05	IFRD1		7971820	3.51263e-07	-1.72382	3.04583e-05	VPS36
8121043	1.3496e-06	-1.62158	0.000226959	ORC3		8075483	0.000103891	1.57427	0.00346272	PIK3IP1		8165646	0.000114398	1.72251	0.00243083	MT-RNR1
8124459	4.80532e-07	-1.61783	0.000122839	ZNF322		7928937	0.000454216	-1.56987	0.00968717	MINPP1		7908968	1.20969e-05	-1.71944	0.000458206	LAX1
7928937	0.00176115	-1.61781	0.0204229	MINPP1		8159006	0.000123876	1.56917	0.0039188	SNORD36B		8095773	1.89004e-05	-1.71725	0.000634402	USO1
7960874	0.000765416	1.61631	0.0121601	C3AR1		8121043	3.34036e-06	-1.56908	0.000330668	ORC3		8165794	0.00353583	-1.71575	0.0290985	CD99
7953200	0.00527954	1.61614	0.0409964	CCND2		7917728	0.000879551	-1.56868	0.015065	FAM69A		7922402	0.00120133	1.71521	0.0138124	SNORD47
8087935	8.39273e-09	-1.6142	1.21501e-05	NT5DC2		8125835	3.17176e-07	1.56861	6.36489e-05	RPS10		8150714	0.000138336	-1.71304	0.0027748	PCMTD1
7899392	2.31509e-08	-1.61099	2.25172e-05	SCARNA1		7982072	9.62854e-05	-1.56402	0.00330517	SNORD115-33		7943162	1.49694e-08	-1.70908	2.8002e-06	C11orf54
8093950	6.71896e-05	1.60852	0.00258637	S100P		8155849	0.000205647	1.56095	0.00561953	ANXA1		7984620	0.000788536	-1.70807	0.0102924	RNA5SP399
8171896	0.000181748	-1.60759	0.00487645	CXorf21		8005603	0.0018057	-1.55809	0.0245957	SLC47A1		8125835	2.93452e-15	1.70723	9.77107e-12	RPS10
8082058	0.00122364	1.60749	0.016197	CSTA		8043687	0.000571214	1.55567	0.0113959	ANKRD36		8130578	0.00262659	-1.70073	0.0237281	SNORA20
8157524	0.000591647	1.59292	0.0103794	TLR4		7982000	3.52e-05	-1.54892	0.00168157	SNORD116-26		8054611	4.47142e-05	1.70032	0.00120578	LINC00152
8042503	0.000105769	1.58727	0.00343254	MXD1		8106776	1.45345e-06	1.5483	0.000189046	COX7C		7982040	7.62093e-09	-1.70004	1.69169e-06	SNORD115-17
8026456	0.00276357	1.58612	0.0272728	CYP4F3		8160769	1.05885e-06	-1.54619	0.000148762	RNA5SP282		8027241	3.01831e-09	-1.6978	8.37507e-07	ZNF253
8097903	0.000774356	1.58499	0.0122314	TLR2		8124527	0.000524258	-1.5408	0.0107087	HIST1H1B		7998666	3.96705e-05	-1.69534	0.00111188	SNORA64
8053646	0.00242255	-1.58482	0.0249965	RNU2-63P		8094169	1.34027e-05	1.53774	0.000871622	CPEB2		8027312	6.1178e-11	-1.69324	3.92232e-08	ZNF429
7993167	5.32269e-06	-1.58383	0.000532221	ATF7IP2		8043363	0.00114486	1.52672	0.0180837	LINC00152		8082012	4.01858e-07	-1.68771	3.44863e-05	SLC15A2
7959834	0.000460003	1.58338	0.00881284	GLT1D1		7942824	2.29207e-06	1.52637	0.000264988	RPS28		7954090	0.00355695	1.68712	0.0292146	EMP1
7901765	0.00431297	-1.58139	0.0362557	HOOK1		8084206	0.0022397	1.52341	0.0285401	B3GNT5		7926786	3.57055e-06	-1.6738	0.00018461	APBB1IP
7953291	0.00371448	-1.57847	0.0328153	CD9		8013262	0.00341947	1.51557	0.0382331	USP32P1		8097867	0.000112165	-1.67144	0.00239279	KIAA0922
7969017	0.000124828	-1.57797	0.00382725	RB1		8042144	0.00172692	1.50992	0.0238495	REL		7931728	4.2534e-07	-1.6697	3.6037e-05	LARP4B
8049297	1.47679e-05	-1.57372	0.000983624	SCARNA5		8002347	0.000430787	-1.50853	0.00932028	AARS		7930614	1.25085e-08	-1.66804	2.43031e-06	NHLRC2
7902398	0.00109929	-1.56786	0.0151817	SNORD45A		8019563	1.47821e-05	-1.50768	0.00094291	MGC70870		8098581	1.3004e-06	-1.6658	8.3596e-05	SNX25
7969114	6.1298e-05	-1.56743	0.00242404	SETDB2		8069541	8.85838e-05	1.50739	0.00314789	SAMSN1		8154531	0.000125889	-1.66579	0.0026068	DENND4C
7918467	0.000145198	-1.56156	0.00421503	LRIF1		8122807	3.38359e-05	-1.49882	0.00163993	AKAP12		7922823	0.000111379	-1.65863	0.00238234	EDEM3
7898448	0.00506693	1.55844	0.0399322	PADI4		7938390	0.000546721	1.49587	0.0109995	ADM		7965436	1.77143e-08	-1.65393	3.13741e-06	EEA1
7961142	0.00330037	1.55106	0.0303035	OLR1		7981978	0.00262338	-1.49195	0.0320201	SNORD116-15		8054771	5.51429e-06	-1.6425	0.000259335	SLC35F5
8079334	1.77326e-08	-1.55073	1.84513e-05	LIMD1		8038954	8.8266e-09	-1.49183	4.98134e-06	ZNF616		7919637	3.8545e-05	1.64241	0.00109228	HIST2H2BE
8043476	0.000490235	-1.5478	0.00916528	IGKV1D-43		8154233	0.00128424	1.48659	0.0196064	CD274		7954481	2.48793e-08	-1.64237	4.0214e-06	SSPN
8121144	0.00150722	-1.54592	0.0185133	MANEA		8044574	0.00325823	1.48653	0.0368959	IL1RN		7952305	7.88372e-06	-1.64207	0.000334655	BMPR1A
7925996	2.13655e-05	-1.54161	0.0012068	FBXO18		8055969	6.61658e-05	1.48566	0.00257675	ERMN		7935146	6.04865e-09	-1.64203	1.46104e-06	NOC3L
8091523	0.00357329	1.54071	0.0319581	P2RY13		8122136	4.67843e-08	1.48356	1.69324e-05	RPS12		8147864	2.29099e-06	-1.64101	0.00013107	EMC2
8078380	0.00366003	-1.54057	0.0324722	ZNF860		8090018	0.000804488	1.4832	0.0142031	PARP9		7965873	4.14528e-05	1.6372	0.00114354	IGF1
7971124	1.01324e-05	-1.54024	0.000793485	UFM1		7945829	4.64825e-05	1.48125	0.00204523	RNU1-91P		7938329	0.00303858	-1.63706	0.0262532	SNORA23
7968711	0.000461832	-1.52607	0.00883067	COG6		8057677	0.0033152	-1.48046	0.0373684	SLC40A1		8098556	5.99254e-09	-1.63479	1.46104e-06	PRIMPOL
7906978	3.73651e-05	1.52204	0.00176474	MGST3		8113616	2.21327e-08	1.47587	1.05279e-05	FEM1C		8084206	0.00157284	1.63371	0.0167053	B3GNT5
7918449	5.28866e-10	-1.52044	1.6384e-06	KCNA2		8124459	1.59416e-06	-1.46814	0.000202599	ZNF322		8121161	9.71976e-07	-1.62534	6.85745e-05	UFL1
7901052	6.48875e-05	-1.51855	0.0025152	SNORD38B		7918923	5.02926e-06	-1.468	0.0004476	RNA5SP55		8058161	3.76615e-10	-1.6251	1.65002e-07	ORC2
8048283	1.96844e-05	1.51813	0.0011379	SLC11A1		7918467	0.000527234	-1.46742	0.0107375	LRIF1		7962151	5.05974e-08	-1.62392	6.90809e-06	DENND5B
7922976	0.00100367	1.51541	0.0143818	PTGS2		8158998	1.63998e-05	1.46545	0.00100195	SNORD36C		7937079	0.000238456	-1.62339	0.00419212	BNIP3
7920244	3.7159e-05	1.51265	0.0017575	S100A8		8142120	3.94022e-06	1.46208	0.000373782	NAMPT		7971124	1.48721e-08	-1.62197	2.79772e-06	UFM1
7937079	5.14255e-07	-1.50992	0.000127785	BNIP3		7981988	0.00428598	-1.45786	0.044479	SNORD116-20		7918449	1.85062e-14	-1.61938	3.85126e-11	KCNA2
7920123	6.06884e-05	1.50545	0.00240278	S100A10		8007071	1.02573e-05	-1.45777	0.000739261	CDC6		8095163	1.60932e-09	-1.61668	5.25347e-07	EXOC1
8098581	9.0435e-06	-1.49928	0.0007472	SNX25		8066117	0.00276651	-1.45619	0.0331952	SAMHD1		8098758	2.40015e-05	-1.61608	0.000764763	ZNF721
8088813	0.000322955	1.49169	0.00700741	PROK2		8142307	2.53836e-05	1.45271	0.00136001	PNPLA8		8093336	9.81225e-07	-1.61415	6.90737e-05	ZNF141
8044611	1.92378e-05	-1.48345	0.00112974	IGKV1OR2-108		7993167	1.80727e-05	-1.45106	0.00107585	ATF7IP2		8115623	0.002395	1.61189	0.0223528	ATP10B
7998722	0.000713516	-1.48058	0.0116331	SNORD60		8168470	0.000134139	1.44502	0.0041471	COX7B		7908543	1.36449e-05	-1.60989	0.000502583	NEK7
8050875	1.53114e-05	-1.47949	0.00099781	ASXL2		8071593	0.00014079	-1.44099	0.00430081	RNA5SP493		7938816	8.82878e-08	-1.60693	1.03067e-05	ZDHHC13
8090018	0.00105178	1.47724	0.0148331	PARP9		7964460	0.000763237	1.42967	0.0138117	DDIT3		8119088	8.8095e-07	1.6064	6.32177e-05	CDKN1A
8049299	6.97467e-05	-1.47268	0.00264474	SCARNA6		7977497	5.93128e-06	1.42914	0.000498721	CCNB1IP1		7901895	7.70499e-05	-1.60299	0.0018273	ATG4C
8038954	3.90291e-07	-1.47127	0.000109883	ZNF616		7982088	2.13423e-07	-1.42875	4.96947e-05	SNORD115-41		7956949	1.16316e-07	-1.60181	1.27956e-05	NUP107
7942824	1.35896e-07	1.46769	6.4642e-05	RPS28		8178059	2.71343e-06	1.42685	0.000295861	LY6G5B		7929047	0.00452325	1.60151	0.0344963	IFIT2
7924107	0.000742815	1.46579	0.0119601	LPGAT1		8073960	1.56372e-05	1.42488	0.000973221	PIM3		8124459	1.32201e-08	-1.60091	2.51537e-06	ZNF322
8036389	0.00014568	-1.46219	0.00422272	ZNF585B		8074969	3.12884e-05	1.42307	0.00155452	DDT		8111533	0.000127668	-1.59574	0.0026304	LMBRD2
7962312	6.5012e-05	-1.45771	0.0025171	ABCD2		7934570	4.86625e-07	-1.42213	8.66479e-05	KCNMA1		8094911	5.02812e-06	-1.5917	0.000240894	ATP10D
8001746	8.74466e-06	-1.45619	0.000733428	SNORA46		8098326	3.77304e-06	-1.41556	0.000361009	RN7SL253P		8061186	8.13167e-07	-1.59019	5.97476e-05	SEC23B
8164215	2.313e-05	-1.45517	0.00127299	SNORA65		8117382	0.000346262	1.41441	0.0080233	HIST1H2BD		8133876	0.00606841	-1.58582	0.0422169	CD36
7915612	0.000815171	-1.45203	0.0126128	PTCH2		7981742	3.05497e-08	-1.41362	1.25582e-05	IGHV5-78		8124492	0.000361944	1.58393	0.00582205	HIST1H2BK
7999553	0.00382253	1.4504	0.0334768	CPPED1		7920839	0.000206786	1.40786	0.00563912	RIT1		8036389	1.15915e-13	-1.58392	1.83792e-10	ZNF585B
7935146	0.00059033	-1.44775	0.0103672	NOC3L		8005200	0.000429211	1.40785	0.00931645	SNORD49A		7925996	1.86142e-05	-1.58236	0.000628689	FBXO18
7918923	2.08479e-05	-1.44535	0.00119069	RNA5SP55		8157828	3.70993e-08	1.39555	1.4645e-05	ARPC5L		7979565	4.56918e-10	-1.58145	1.90175e-07	WDR89
8082012	3.12066e-05	-1.4385	0.00157199	SLC15A2		7990916	1.12125e-09	1.39416	8.12669e-07	RPS17		8051670	9.80468e-06	-1.58143	0.00039286	SOS1
8132743	0.00176254	1.43776	0.0204229	ABCA13		8093126	8.96957e-05	1.39338	0.00317723	RNU6-1279P		8048898	2.74826e-06	-1.57964	0.000149903	SP140
7995096	0.00311115	1.43551	0.0293213	ITGAM		7942594	0.00414226	-1.3916	0.0433862	SNORD15B		8112890	8.76712e-09	1.57861	1.89558e-06	MED27
8092691	0.000107536	1.43289	0.00347633	BCL6		8029129	1.16821e-06	1.39063	0.000159418	RPS19		8036324	3.2299e-11	-1.57834	2.38991e-08	ZNF260
8053690	4.34289e-05	-1.43266	0.00193581	IGKC		8050302	3.13313e-06	-1.38471	0.000317094	ROCK2		8014233	3.07243e-06	-1.57523	0.000163947	SLFN11
8094228	0.00223207	1.43187	0.0237372	BST1		7922870	0.000810418	-1.38461	0.0142608	TRMT1L		7901804	2.06642e-08	-1.57489	3.54668e-06	INADL
7982006	1.0076e-05	-1.43175	0.000791273	SNORD116-29		7927732	0.000196685	1.38152	0.00545752	ARID5B		7953351	1.48055e-07	-1.57319	1.52391e-05	NCAPD2
7972269	1.27909e-06	-1.43127	0.000221822	TGDS		8130499	1.84225e-08	1.37971	9.15544e-06	DYNLT1		8026300	6.44321e-06	1.57061	0.000289501	CD97
7977445	0.00151531	-1.43115	0.018561	KIAA0125		8041422	0.00447653	-1.37614	0.0456105	RASGRP3		8050443	6.76659e-09	-1.56934	1.57557e-06	SMC6
8155673	0.000455463	-1.42995	0.00876622	PIP5K1B		8118644	4.64978e-05	1.37506	0.00204523	RPS18		8098512	5.18393e-08	-1.56877	7.04528e-06	TRAPPC11
8101099	0.000194769	-1.42817	0.00509845	SDAD1		8061186	0.000158491	-1.36999	0.00468258	SEC23B		8005200	0.000172988	1.56831	0.00329519	SNORD49A
8103911	0.00018593	-1.42679	0.00494924	IRF2		7994074	5.69499e-05	-1.36899	0.0023267	SCNN1B		8017235	5.25455e-06	-1.56437	0.000248863	APPBP2
7982082	2.63749e-07	-1.42187	8.76875e-05	SNORD115-38		7918657	0.000178082	-1.3673	0.00506703	PTPN22		8138689	5.57161e-05	-1.56344	0.00141617	SKAP2
8078014	1.18809e-05	1.41626	0.000856273	SLC6A6		8165709	0.00315818	1.36616	0.036199	MT-TP		8171865	9.51265e-09	1.56261	1.97964e-06	EEF1B2P3
8036309	2.1292e-07	-1.41442	7.92859e-05	ZFP82		8168416	1.81443e-06	1.36529	0.000223346	USMG5		8010050	8.3708e-08	1.55842	9.94109e-06	UBALD2
8026533	2.27534e-08	-1.41429	2.25172e-05	HSH2D		8036389	2.43636e-05	-1.36427	0.00132123	ZNF585B		7972269	4.23179e-12	-1.55822	4.69686e-09	TGDS
8007071	0.000194555	-1.41291	0.00509684	CDC6		8106516	7.89841e-06	1.36346	0.000617355	JMY		8046333	7.85512e-05	-1.55751	0.00185142	CYBRD1
8094169	0.000147424	1.41287	0.00423367	CPEB2		8067822	1.45895e-11	-1.36251	1.94314e-08	IGHV1OR15-9		8166096	2.34148e-09	-1.55615	7.0238e-07	TCEANC
8135943	0.000144395	-1.41162	0.00421289	RNA5SP242		7967318	0.00140721	1.36239	0.0207608	HCAR2		7960947	0.000929193	-1.54907	0.0114888	A2M
8027241	0.000103405	-1.41088	0.00339221	ZNF253		7935146	7.74676e-05	-1.35503	0.00287243	NOC3L		7970602	1.97278e-06	-1.54539	0.000116056	PARP4
8030364	0.000665609	-1.41052	0.0111707	SNORD34		7909441	0.00054177	1.35437	0.0109329	G0S2		8157933	2.42325e-05	1.54475	0.000769393	ZBTB43
8132399	3.82443e-05	-1.40623	0.00179608	YAE1D1		7909350	9.5526e-08	-1.35345	2.76585e-05	CR2		8007071	1.48822e-05	-1.543	0.000536291	CDC6
8029907	0.000926442	1.40423	0.0136937	C5AR1		8166096	8.91872e-07	-1.35329	0.000133169	TCEANC		8074969	1.50548e-06	1.53596	9.30018e-05	DDT
8129861	1.28069e-05	1.40342	0.000893989	IFNGR1		7972269	3.2686e-06	-1.35074	0.000325768	TGDS		8116494	6.46462e-08	-1.53542	8.27894e-06	ZFP62
7962151	1.72149e-06	-1.40036	0.000262937	DENND5B		8026300	2.02573e-07	1.35045	4.92108e-05	CD97		8029129	9.86904e-10	1.53335	3.61109e-07	RPS19
8098556	9.73669e-06	-1.4	0.000776205	PRIMPOL		8096463	0.000305945	-1.34838	0.00738728	SMARCAD1		8155673	0.000854578	-1.53272	0.0108648	PIP5K1B
7917728	0.000703531	-1.39968	0.0115796	FAM69A		8119088	1.68778e-05	1.34827	0.00102551	CDKN1A		7910790	4.86007e-08	1.53048	6.74274e-06	RPL35P1
7961440	0.00636805	1.39861	0.0461151	PLBD1		8020139	0.000418323	-1.34726	0.00913371	RNA5SP450		8139889	5.13962e-07	1.52998	4.15374e-05	RPL35P5
7982054	1.58722e-05	-1.39837	0.001016	SNORD115-24		7919584	0.00453538	1.34667	0.0459989	HIST2H2BF		7904695	1.61254e-07	-1.52695	1.62214e-05	LOC100996517
8125835	1.70474e-07	1.39655	7.12103e-05	RPS10		7914212	1.90696e-05	-1.34263	0.00111986	SNORA61		7979367	7.96303e-05	-1.52604	0.00186566	EXOC5
7960052	0.000466907	-1.39489	0.00891079	SNORA49		8072153	5.44448e-07	-1.33957	9.43188e-05	CCDC117		8100251	2.39402e-06	-1.52501	0.000135568	FRYL
7950248	0.000217238	-1.38976	0.00549948	FCHSD2		8096669	1.04122e-05	1.33913	0.000745578	TET2		8041867	3.89245e-09	-1.52418	1.0047e-06	MSH2
7996100	0.000712852	1.38528	0.0116331	GPR97		7923917	2.18453e-07	-1.339	5.01643e-05	FAIM3		8041273	3.21444e-10	-1.52091	1.46618e-07	YIPF4
8036710	0.000213436	1.38309	0.00542089	GMFG		8051012	9.78714e-07	-1.33874	0.00014087	PREB		8174051	7.6185e-05	-1.51991	0.00181454	BTK
8019563	1.70496e-05	-1.38146	0.00106112	MGC70870		7981958	0.00446757	-1.33784	0.0455764	SNORD116-5		8108099	6.55825e-08	-1.51853	8.36667e-06	SEC24A
7949383	6.58984e-09	-1.37532	1.00997e-05	SYVN1		7971573	0.000535759	-1.33447	0.0108333	RCBTB2		8122807	1.5142e-07	-1.51683	1.53714e-05	AKAP12
7920839	8.09424e-06	1.37478	0.000692838	RIT1		8162039	6.7881e-06	-1.33197	0.000549471	C9orf64		8114010	8.66302e-05	1.51529	0.00198113	IRF1
8077160	2.97708e-08	-1.37469	2.48627e-05	ARSA		8036309	1.6513e-07	-1.33148	4.22948e-05	ZFP82		8146717	7.83332e-06	-1.51403	0.000333964	SGK3
8146550	1.75386e-05	1.37388	0.00107173	SDCBP		8105504	4.6719e-06	1.32882	0.00042387	FAM133B		8087951	8.38948e-08	-1.51312	9.94109e-06	PBRM1
8052834	2.95517e-06	-1.36807	0.000365793	C2orf42		8045816	3.58031e-05	-1.3288	0.00170062	GPD2		8038954	1.48642e-10	-1.50799	8.24887e-08	ZNF616
7918857	0.00635033	1.36689	0.0460067	TSPAN2		7918157	0.000338369	1.32847	0.00793986	VAV3		7954997	8.62261e-06	-1.50372	0.000357989	ANO6
8096463	5.84853e-05	-1.36623	0.00234342	SMARCAD1		8113873	1.68146e-07	1.3278	4.27386e-05	HINT1		7925531	0.0003883	-1.49737	0.0061189	AKT3
8051670	0.000770085	-1.36198	0.0122097	SOS1		7908161	0.00413591	1.32602	0.043347	C1orf21		8076077	6.31538e-06	-1.49699	0.000285503	DDX17
7966299	2.15098e-05	-1.36109	0.00121186	RN7SL769P		7977732	0.00192422	-1.31858	0.0255867	SNORD8		8094625	0.000144784	-1.49576	0.00287493	KLHL5
7897801	0.00482114	-1.35665	0.0388033	RNU5E-1		7953351	9.11425e-07	-1.31684	0.000134879	NCAPD2		7906786	0.00718787	1.49569	0.0473783	FCRLA
8036324	0.000200032	-1.35611	0.00520349	ZNF260		7917182	0.00181842	-1.31621	0.0246933	ELTD1		8091048	3.30514e-05	-1.49554	0.000976498	COPB2
8043433	0.005956	-1.35449	0.0441817	LOC102724453		8034304	0.000122113	-1.31511	0.00387977	ACP5		8107532	0.000924156	-1.49425	0.0114435	HSD17B4
8016213	5.88575e-06	-1.34742	0.00056641	RNA5SP443		8047059	3.31254e-07	1.31363	6.56534e-05	HNRNPC		7930996	3.21446e-09	-1.4926	8.70179e-07	WDR11
8002347	0.00291232	-1.34711	0.0282304	AARS		7918449	0.000410256	-1.30976	0.00900482	KCNA2		8151074	7.57662e-08	-1.49157	9.39804e-06	PDE7A
8098758	0.000845085	-1.34681	0.0128782	ZNF721		8012891	0.000622057	1.30959	0.0120422	RPS18P12		8099860	6.69696e-07	-1.4889	5.18578e-05	RFC1
7934570	2.76384e-08	-1.34633	2.42178e-05	KCNMA1		7962151	0.000196857	-1.30752	0.00545773	DENND5B		8133809	7.4567e-07	-1.48885	5.58606e-05	RSBN1L
8160033	6.40059e-05	1.34479	0.00248827	SNRPE		7954481	0.000271767	-1.30577	0.0068089	SSPN		8120698	5.06224e-08	-1.48698	6.90809e-06	MTO1
8155192	0.00296433	1.34381	0.0284776	GLIPR2		7981964	0.00228258	-1.30391	0.0288985	SNORD116-8		8056837	0.000133097	-1.48648	0.00270557	GPR155
8101648	4.45909e-06	1.34329	0.000463804	HSD17B11		8073081	1.94363e-10	-1.30155	1.84906e-07	APOBEC3F		7899346	1.94727e-12	1.48424	2.2358e-09	TMA7
8127534	9.34617e-06	-1.34219	0.000757176	MB21D1		7943424	4.51475e-06	1.29891	0.000411856	BIRC2		8106776	8.52865e-07	1.48327	6.17619e-05	COX7C
7995697	0.00552353	1.33716	0.0421731	LPCAT2		8138504	0.00423859	1.29774	0.0441176	RAPGEF5		7982072	4.87233e-05	-1.48143	0.00128046	SNORD115-33
7915160	8.10674e-05	1.33666	0.00289662	RRAGC		7978644	0.000235801	1.29705	0.00618226	NFKBIA		8165672	0.00258745	-1.48039	0.0235271	MT-TG
7973101	0.0055974	-1.33303	0.0425226	RNASE6		8089249	6.45449e-05	1.29675	0.00252544	RPL24		7961767	1.03322e-08	-1.4778	2.09775e-06	C2CD5
8023766	4.83226e-07	-1.33153	0.000122839	RTTN		7906978	9.32525e-05	1.29574	0.00323969	MGST3		8129254	4.53376e-05	-1.47475	0.00121449	MAN1A1
8084589	1.2551e-05	-1.32968	0.000885323	MAP3K13		7927955	8.13934e-06	-1.29556	0.000624635	KIAA1279		8168589	0.00143393	1.47464	0.0156646	ZNF711
7944667	0.00409127	1.32893	0.0349031	SORL1		7982082	2.16455e-07	-1.29485	5.00507e-05	SNORD115-38		8113873	6.44338e-09	1.47383	1.53247e-06	HINT1
8086752	0.00150461	-1.32185	0.0184936	SNORD13P3		7970793	0.00153345	-1.29321	0.0220749	SLC46A3		7950248	0.00113445	-1.47074	0.0132446	FCHSD2
8128865	3.66657e-07	-1.31799	0.000105287	RN7SL617P		8132399	0.000227306	-1.29248	0.0060497	YAE1D1		7932285	9.72074e-07	-1.47035	6.85745e-05	FAM188A
8127051	6.21256e-06	-1.31729	0.000589343	TRAM2		8164215	2.69766e-06	-1.29177	0.000295474	SNORA65		7981192	7.11405e-06	-1.46878	0.00031168	ATG2B
7981737	9.09169e-05	-1.31572	0.00313381	IGHV3-73		7969114	0.000200301	-1.29124	0.00553479	SETDB2		7971039	3.70067e-06	-1.46842	0.0001887	SUPT20H
7982204	4.13895e-05	1.31164	0.00188272	HMGN2		7990818	4.92922e-06	1.28976	0.000441904	BCL2A1		7916570	9.11415e-06	-1.46785	0.000373276	OMA1
8030007	2.93664e-06	1.30941	0.000365289	EMP3		7912994	3.65467e-05	1.28685	0.0017261	IFFO2		7971422	1.54955e-08	-1.46677	2.88242e-06	ZC3H13
7953383	7.80641e-05	-1.30368	0.00284077	SCARNA10		7968234	0.000275845	-1.28624	0.00689033	SNORA27		8077270	3.29321e-06	-1.46592	0.000173508	CHL1
8122807	0.000235965	-1.30199	0.00576866	AKAP12		8042306	0.000127077	1.28619	0.00398308	RNU6-100P		7930380	3.27396e-05	-1.46586	0.000968912	ADD3
8044919	0.000168517	1.29661	0.00461062	RALB		7965060	4.80613e-06	-1.28275	0.000434863	BBS10		7968658	6.45132e-06	-1.46551	0.000289501	EXOSC8
8005603	0.00185091	-1.29646	0.0210988	SLC47A1		7981994	0.000822671	-1.28275	0.0143793	SNORD116-23		7974587	1.1755e-06	-1.46534	7.89129e-05	ACTR10
7906767	0.00018109	1.29464	0.00487056	FCGR2B		8164100	3.74885e-06	1.28016	0.000359727	RPL35		7952953	2.57957e-06	-1.46441	0.000142441	WNK1
7918157	1.92063e-05	1.29383	0.00112974	VAV3		8082003	0.00144573	-1.27839	0.0212063	EAF2		7970347	6.44505e-07	-1.46137	5.04943e-05	CDC16
8103601	0.00647892	1.29232	0.0465535	DDX60L		7931728	4.72527e-05	-1.27763	0.00205331	LARP4B		8002347	0.00072386	-1.46054	0.00968744	AARS
8068583	0.00205001	1.29183	0.0224759	KCNJ15		7997702	2.78485e-08	1.2694	1.23636e-05	COX4I1		7950743	0.000211075	-1.46008	0.00383969	RAB30
8066262	0.000269161	-1.29174	0.00621946	SNORA71D		8156321	2.49395e-05	-1.26915	0.00134588	SYK		7943158	0.000259537	1.45762	0.0044753	SCARNA9
8083901	1.23919e-06	-1.28816	0.000220751	FNDC3B		8027241	0.000100273	-1.26909	0.00337734	ZNF253		7902367	0.000364316	-1.45683	0.00584609	ACADM
7981068	0.00518449	1.28503	0.0404945	SERPINA1		8001746	1.54139e-06	-1.26867	0.00019816	SNORA46		8157828	1.70574e-07	1.45548	1.6928e-05	ARPC5L
8116494	4.88952e-05	-1.2846	0.0020758	ZFP62		8023766	2.08389e-07	-1.26785	4.92108e-05	RTTN		8001693	2.70123e-06	-1.45199	0.000148072	CNOT1
8097388	9.93613e-05	-1.28098	0.0033123	LARP1B		8040103	0.00321366	1.26724	0.0366104	ID2		7930031	1.5484e-07	-1.45179	1.56708e-05	GBF1
8046380	0.000988869	-1.27842	0.0142169	ITGA6		8149574	0.00224639	-1.26506	0.0285925	CSGALNACT1		8014081	3.2728e-07	-1.45158	2.87531e-05	UTP6
8043438	0.00554312	-1.27333	0.0422839	IGKV2D-28		8081362	0.00193663	-1.26339	0.0257054	CEP97		8173673	9.32657e-06	-1.45129	0.000376877	ATRX
7933228	8.54968e-06	-1.27112	0.000720705	2008-03-01		7987172	6.27512e-07	1.25935	0.000106078	EMC7		8028227	2.0161e-07	-1.45097	1.93458e-05	ZNF383
7930956	2.37737e-05	-1.26985	0.00129982	SEC23IP		7908861	0.0018196	1.25891	0.0246992	OCR1		8023766	6.45578e-08	-1.45091	8.27894e-06	RTTN
7906720	0.00636534	1.2679	0.0461054	FCER1G		8027260	7.51701e-07	-1.25768	0.000119253	ZNF486		8047059	1.03585e-07	1.4505	1.18525e-05	HNRNPC
8018264	4.00213e-07	-1.26679	0.000109883	HID1		7937476	3.12658e-06	1.2564	0.000317094	RPLP2		8069880	0.000460405	-1.4496	0.00693043	TIAM1
8042144	0.00218353	1.26483	0.0233483	REL		8085407	9.49092e-07	1.25635	0.000138049	RPL32		8113050	2.32944e-07	-1.44711	2.18488e-05	CETN3
8072153	2.01322e-07	-1.26157	7.88637e-05	CCDC117		8050427	0.00156452	1.25329	0.0223579	FAM49A		8057719	1.2389e-05	-1.44708	0.000465069	HIBCH
7930031	1.07647e-07	-1.26081	5.87594e-05	GBF1		8169659	4.78167e-05	1.25289	0.00205331	NDUFA1		7969881	9.87735e-06	-1.44695	0.000395296	TPP2
8073081	3.05841e-08	-1.26021	2.48627e-05	APOBEC3F		7925996	0.000352323	-1.25088	0.00811854	FBXO18		7965410	0.000245969	-1.44668	0.00428573	DCN
8053648	0.000870496	-1.2574	0.0131272	KRCC1		7979565	0.00047736	-1.25066	0.00996531	WDR89		8113616	1.22305e-07	1.44667	1.32221e-05	FEM1C
8020139	0.000876758	-1.25728	0.0131784	RNA5SP450		8056408	0.000800669	1.24886	0.0141432	GALNT3		7982000	9.83333e-05	-1.44567	0.00216548	SNORD116-26
8068522	8.87405e-05	-1.2565	0.00308112	TTC3		7966052	5.454e-05	1.24832	0.00224933	CRY1		8065569	4.78046e-06	-1.44555	0.000231023	BCL2L1
7971573	6.6469e-06	-1.2558	0.000614783	RCBTB2		8016213	1.98281e-05	-1.24735	0.0011502	RNA5SP443		7977497	2.22127e-05	1.43985	0.000714606	CCNB1IP1
8085358	9.28019e-05	-1.25532	0.00316926	RN7SL147P		8056201	0.00159248	1.24621	0.0226304	RBMS1		7971541	1.4954e-07	-1.43952	1.52397e-05	SUCLA2
7908161	0.000704745	1.25517	0.0115873	C1orf21		8036324	0.000865804	-1.24607	0.0148832	ZNF260		8056909	2.64288e-08	-1.43886	4.25121e-06	ATF2
8103728	0.00284568	1.25479	0.027803	HMGB2		8014233	0.00060915	-1.24513	0.0118724	SLFN11		7916185	2.83147e-07	-1.43823	2.555e-05	ZCCHC11
7914809	4.39035e-06	-1.25316	0.000458262	KIAA0319L		8098556	5.11852e-05	-1.24333	0.00214379	PRIMPOL		8092000	3.76647e-05	1.43544	0.00107373	TERC
8113616	0.000147221	1.25267	0.00423367	FEM1C		7924686	4.98691e-05	1.24229	0.00211151	SDE2		8031933	3.32062e-06	1.43538	0.000174396	RPS5
8050302	0.000111507	-1.25171	0.00355978	ROCK2		7973054	3.83452e-05	-1.24188	0.00178821	RNA5SP382		8027260	1.54325e-10	-1.43517	8.39775e-08	ZNF486
7971820	0.000649215	-1.25104	0.0110365	VPS36		8162276	0.000108211	1.24143	0.00357805	NFIL3		7943620	6.93737e-05	-1.42995	0.00167984	ATM
8028227	0.000767852	-1.24442	0.0121912	ZNF383		7930956	2.00553e-06	-1.24072	0.000240209	SEC23IP		8068522	3.72457e-06	-1.42838	0.000189339	TTC3
8037374	0.00103377	1.2417	0.0146672	PLAUR		8073062	0.000594107	-1.23779	0.0117331	APOBEC3B		7951752	3.05112e-06	-1.42731	0.000163333	USP28
8047784	0.00073759	-1.24007	0.0119163	ZDBF2		8063337	1.75946e-05	1.23654	0.00105368	ZFAS1		7962312	0.000271217	-1.42688	0.0046193	ABCD2
8051012	0.000145716	-1.23702	0.00422272	PREB		7938816	0.000233588	-1.2348	0.00615332	ZDHHC13		7951077	0.00121947	-1.42679	0.0139439	SESN3
7976307	3.50014e-06	-1.23662	0.000410366	GOLGA5		8098604	6.14902e-08	-1.23439	2.13275e-05	ANKRD37		7982066	6.16822e-06	-1.42667	0.000280578	SNORD115-6
8166065	0.00474373	1.2364	0.0384209	TLR8		7908407	1.05476e-05	1.22904	0.000750437	RPS27A		7932530	0.000572905	-1.42068	0.00813129	PIP4K2A
7908553	0.00676873	1.23626	0.0478917	PTPRC		8103847	2.5684e-05	-1.22641	0.00136614	RNA5SP172		8081362	2.6994e-05	-1.41953	0.000838449	CEP97
8046124	0.0010358	1.23242	0.0146887	DHRS9		8081219	0.0043513	1.22557	0.0448978	ST3GAL6		8094609	7.36706e-06	-1.41813	0.000317699	FAM114A1
8108099	0.000468121	-1.23208	0.00891698	SEC24A		7942832	6.45074e-09	-1.22537	3.83554e-06	DDIAS		8082003	0.000240325	-1.41745	0.00421163	EAF2
8120927	0.000130048	-1.23157	0.00394373	RWDD2A		8095773	0.00387007	-1.22475	0.0413681	USO1		7920839	7.24356e-05	1.4159	0.00174144	RIT1
7973902	0.000319794	-1.23031	0.00696871	SRP54		7903188	0.000302011	1.22465	0.00732415	PTBP2		8035842	0.00421556	-1.41541	0.0328879	ZNF91
8056837	0.000806301	-1.22952	0.0125113	GPR155		7973902	4.25983e-05	-1.22311	0.00192248	SRP54		8164100	6.75138e-09	1.41273	1.57557e-06	RPL35
7953943	0.0019569	1.22906	0.0218434	GABARAPL1		8053648	0.000363696	-1.22146	0.00831159	KRCC1		8157038	0.000505714	-1.41237	0.00741469	SLC44A1
8077270	0.00705232	-1.22638	0.0491052	CHL1		8110886	1.78253e-06	1.21846	0.000221466	MED10		8156321	0.00060537	-1.40834	0.00846578	SYK
8010915	0.000705044	1.22467	0.0115873	FAM101B		8095163	1.86871e-05	-1.21751	0.00110324	EXOC1		7914809	8.84166e-08	-1.40826	1.03067e-05	KIAA0319L
8013305	3.97791e-05	-1.22389	0.00184276	ZNF286A		7970602	6.78349e-05	-1.21443	0.00262639	PARP4		8082797	0.000255921	-1.40683	0.00441981	TF
7908968	0.00386754	-1.22283	0.0336673	LAX1		7981998	0.00037244	-1.2122	0.00844764	SNORD116-25		8054092	9.24605e-06	-1.40608	0.000375904	TMEM131
7967030	0.00237299	-1.22259	0.0247226	RNU4-1		8026533	4.18743e-06	-1.21208	0.000391446	HSH2D		8129590	8.56121e-05	-1.40608	0.00196189	STX7
8145793	0.00280316	-1.22257	0.0275501	SNORD13		8118322	0.00078626	1.21074	0.0139853	SNORD52		7934570	1.91893e-07	-1.4045	1.85741e-05	KCNMA1
8069880	2.97471e-06	-1.22133	0.000366848	TIAM1		7964271	1.13482e-05	-1.21027	0.000783943	PRIM1		8097388	2.70759e-07	-1.40392	2.49046e-05	LARP1B
8033605	0.00413561	1.22092	0.0351195	MYO1F		8174051	0.00140716	-1.20896	0.0207608	BTK		8096004	1.61034e-07	-1.40286	1.62214e-05	BMP2K
8117106	0.00674338	1.22028	0.047782	RNF144B		8087935	0.00381363	-1.2074	0.0409901	NT5DC2		7982088	2.38771e-08	-1.40237	3.9554e-06	SNORD115-41
8071593	0.000146502	-1.21916	0.00422712	RNA5SP493		8120698	7.95828e-05	-1.20738	0.00292158	MTO1		7903239	5.09737e-06	-1.40161	0.000243511	AGL
8058857	0.00579405	-1.21702	0.0433733	IGFBP5		7924309	0.00479494	1.20589	0.0477159	ESRRG		8095751	0.00131442	-1.39924	0.0147511	PARM1
7898655	0.00603788	1.20968	0.0444908	CDA		7969626	0.000405384	-1.20584	0.00892976	GPR180		7976307	3.61977e-06	-1.3988	0.000185522	GOLGA5
8113050	0.000731228	-1.20911	0.0118452	CETN3		7901052	0.000164609	-1.20562	0.00480788	SNORD38B		7903119	3.98529e-05	-1.39619	0.00111465	ABCD3
7905127	7.31089e-07	-1.20627	0.000161605	RN7SL480P		8027312	3.96203e-05	-1.20489	0.00183228	ZNF429		8052762	6.21638e-06	-1.39509	0.000282383	GFPT1
8036318	0.000118326	-1.20522	0.00370639	ZNF566		8127051	0.00100839	-1.20429	0.0165482	TRAM2		8028514	8.43913e-08	1.3948	9.96446e-06	EIF3K
7971184	1.87465e-05	-1.20249	0.00111266	MRPS31		7946812	0.000226588	1.20175	0.0060497	RPS13		8150076	0.00460322	1.39408	0.0348745	DUSP4
7994265	0.00138	-1.20205	0.0175047	RNA5SP405		8113050	0.000977779	-1.20124	0.0162542	CETN3		7906085	0.00155696	1.3927	0.0165789	LMNA
8105878	0.000581688	-1.2017	0.0102533	RAD17		8079334	3.21379e-05	-1.20061	0.00158064	LIMD1		8139482	0.00153948	1.39223	0.0164326	SNORA5A
8107194	3.87267e-05	1.19864	0.00181125	C5orf30		8108099	1.48613e-05	-1.19372	0.000946147	SEC24A		8089249	4.08974e-08	1.39163	5.97263e-06	RPL24
8176276	0.00186819	-1.19823	0.0212087	ATRX		7972711	0.000257547	-1.1918	0.00657634	RNA5SP38		8052834	2.93898e-09	-1.38685	8.22345e-07	C2orf42
8094911	0.000648969	-1.19772	0.0110365	ATP10D		8066402	2.08157e-07	1.19153	4.92108e-05	OSER1		7946275	6.42434e-08	-1.38614	8.27894e-06	GVINP1
8114363	8.37784e-06	-1.19351	0.000711927	RNU6-888P		8160016	0.000113351	1.19079	0.00369662	RANBP6		8036318	4.3178e-10	-1.3854	1.82261e-07	ZNF566
8036224	0.00395009	1.19306	0.0341089	TYROBP		7930614	1.32092e-05	-1.1894	0.000866946	NHLRC2		8144917	0.00072331	-1.38362	0.00968398	LPL
7920258	2.36689e-08	1.19209	2.25172e-05	S100A6		7915160	1.94598e-05	1.189	0.00113277	RRAGC		8132399	1.25181e-06	-1.38152	8.18894e-05	YAE1D1
8165011	0.000795868	1.19181	0.0124064	FCN1		8115147	0.00109569	-1.18532	0.0174896	CD74		8043791	2.81894e-05	-1.3813	0.000867487	INPP4A
7946275	0.000770083	-1.19049	0.0122097	GVINP1		7968658	0.000206434	-1.18523	0.00563412	EXOSC8		8030007	6.46891e-05	1.38095	0.00158963	EMP3
7931353	0.000804445	1.19016	0.0124933	PTPRE		8110032	1.65051e-06	1.18409	0.00020817	CREBRF		8096463	1.01843e-06	-1.37821	7.0678e-05	SMARCAD1
8150714	0.0049524	-1.18976	0.0394037	PCMTD1		7910790	0.00070443	1.18327	0.0129947	RPL35P1		8127787	6.95775e-06	-1.37335	0.000306445	IBTK
8157038	0.00045069	-1.18925	0.00872477	SLC44A1		8135943	0.00196361	-1.18318	0.0259454	RNA5SP242		8004144	1.58197e-06	-1.37322	9.66002e-05	MIS12
8040753	1.21422e-05	-1.18879	0.000867598	TMEM214		8054771	0.00511451	-1.18154	0.0498238	SLC35F5		7937476	2.74549e-08	1.37158	4.35317e-06	RPLP2
8068238	8.09048e-05	-1.18824	0.00289662	IFNAR2		8041867	0.00137469	-1.17875	0.0204774	MSH2		8145894	7.07388e-07	-1.37117	5.34102e-05	ASH2L
8120698	0.000394462	-1.18735	0.00800134	MTO1		7901054	0.000680586	1.17719	0.0127114	PLK3		7914212	0.00044656	-1.37004	0.00675254	SNORA61
8132031	0.000210978	1.18607	0.00539551	PRR15		8094911	0.000624504	-1.17611	0.0120756	ATP10D		8117458	3.19923e-05	-1.36968	0.000952816	BTN3A1
8062211	0.00133098	-1.18518	0.0170912	RPF2		8151993	1.0621e-05	1.17593	0.000752441	COX6C		8026533	4.51238e-08	-1.36934	6.44844e-06	HSH2D
8059708	0.0026957	-1.18489	0.0267777	SNORA75		7978748	7.49171e-07	1.17534	0.000119253	FBXO33		8101376	8.54995e-06	-1.36818	0.000355415	SEC31A
8089954	0.0009976	-1.17965	0.0143239	IQCB1		8053834	0.000160248	1.17521	0.00472194	ANKRD36C		7918487	2.20385e-10	-1.36782	1.09525e-07	DENND2D
8082003	0.00168255	-1.17901	0.0197825	EAF2		8134431	7.39906e-07	-1.17512	0.000119253	RN7SL478P		8077458	1.01385e-06	-1.3662	7.0678e-05	EDEM1
7922870	0.00707914	-1.17804	0.0492034	TRMT1L		7956088	2.58286e-07	-1.17432	5.54849e-05	RAB5B		8096385	4.9327e-05	-1.36397	0.0012923	HERC3
8145365	0.00178617	1.17774	0.020615	DOCK5		8101099	0.000286802	-1.17412	0.00709484	SDAD1		8094169	0.00189846	1.36351	0.0189487	CPEB2
7963646	2.11859e-06	-1.17662	0.000292708	AAAS		8093336	0.000650223	-1.17353	0.0123365	ZNF141		7899957	1.75713e-08	-1.36321	3.13741e-06	ZMYM4
8135514	0.000395297	1.17488	0.00800134	IFRD1		7966299	3.75281e-05	-1.17339	0.00175765	RN7SL769P		7903908	1.89609e-05	-1.35699	0.000634514	CEPT1
7898570	7.30393e-05	-1.17385	0.00271427	RN7SL277P		7955637	2.58971e-05	-1.17226	0.00137527	KRT18		7969651	1.64607e-05	-1.35479	0.000579971	DNAJC3
8042637	0.00192269	1.17346	0.0216118	DYSF		7976243	0.00039496	-1.16999	0.00881434	CPSF2		8128356	1.05583e-06	-1.35257	7.24864e-05	FBXL4
8172086	2.494e-05	-1.17324	0.00134591	RN7SL732P		7913814	3.81722e-08	1.16852	1.4645e-05	SYF2		8117018	0.00599109	1.35126	0.0418735	RNU6-522P
7968658	0.000459967	-1.17221	0.00881284	EXOSC8		8009417	2.75396e-05	1.16783	0.00143504	KPNA2		7962085	6.77369e-06	-1.35031	0.000299129	IPO8
8079153	0.000105672	1.17164	0.00343254	ABHD5		8098758	0.00332852	-1.16557	0.0374804	ZNF721		8044236	3.54941e-06	-1.34909	0.000183802	GCC2
7923917	0.00074949	-1.16995	0.0120269	FAIM3		8163185	6.25323e-05	1.16406	0.00247285	TXN		8044417	1.6602e-05	-1.34804	0.000582504	TMEM87B
8056408	0.000231027	1.16889	0.0057066	GALNT3		8083569	0.00109477	1.16343	0.0174832	TIPARP		8178090	1.25892e-05	1.34469	0.00047152	C6orf48
8121782	5.55673e-06	-1.16878	0.000543521	RN7SL564P		7927936	1.30883e-06	1.1634	0.00017432	DDX21		8041967	4.67636e-05	-1.3439	0.00123873	ERLEC1
8031223	1.49154e-07	-1.16817	6.77236e-05	LILRB1		7969374	5.76158e-06	-1.16275	0.000488274	BORA		8072153	1.75938e-06	-1.34374	0.0001051	CCDC117
8025498	0.00186545	-1.16769	0.0211921	SNORA70		8139706	8.30712e-05	1.16214	0.00300982	SEC61G		8044804	1.49655e-07	1.34328	1.52397e-05	DBI
8096669	5.01175e-05	1.16744	0.00209907	TET2		7938422	0.000112329	-1.16176	0.00367046	CTR9		7935270	0.000919187	-1.34228	0.0113989	BLNK
8118310	0.000576678	1.16717	0.0102136	HSPA1A		7951752	5.50734e-05	-1.15985	0.00226114	USP28		7969935	1.19294e-06	-1.34112	7.95895e-05	ERCC5
7969986	0.000315875	1.1669	0.00692409	TNFSF13B		8082012	0.00130243	-1.15881	0.0197638	SLC15A2		7922707	3.26058e-09	-1.34107	8.75545e-07	RNASEL
8166730	0.00164966	1.16668	0.0195755	CYBB		8114152	1.51794e-07	1.15828	3.91805e-05	SKP1		7907171	1.06762e-05	-1.34104	0.000414317	BLZF1
8004144	1.7574e-05	-1.16627	0.00107173	MIS12		8000869	7.55623e-05	-1.15784	0.00283139	2001-09-01		7982957	1.98471e-08	-1.33726	3.44192e-06	MGA
8041967	0.00127552	-1.16562	0.0166162	ERLEC1		8049297	0.00258383	-1.15776	0.0316942	SCARNA5		7995583	1.26473e-05	-1.33405	0.000472635	CHD9
8174051	0.00452725	-1.16549	0.0371931	BTK		8171418	0.000116528	1.15695	0.00375973	PIGA		7907690	0.000685225	1.33334	0.00930188	TOR3A
7909350	1.87046e-05	-1.16433	0.00111216	CR2		8161648	1.11818e-05	1.15679	0.000776915	KLF9		7923917	6.20266e-08	-1.33256	8.06758e-06	FAIM3
7982068	2.58843e-06	-1.16393	0.000337987	SNORD115-31		8043932	3.49538e-06	1.15675	0.000339316	RPL31		8038967	2.11939e-05	-1.33239	0.000689953	ZNF83
7954481	0.000309303	-1.16378	0.00682948	SSPN		7939068	0.000169807	1.15327	0.0049282	RPS25		8058552	4.58932e-05	-1.3317	0.00122249	IDH1
8149979	4.11907e-05	-1.16221	0.00187979	NUGGC		8146000	0.000841816	1.15321	0.014637	ADAM9		8129045	1.51118e-05	-1.3316	0.000541632	HDAC2
7967318	0.00137656	1.1618	0.0174944	HCAR2		8152463	4.43315e-08	-1.153	1.64012e-05	RNA5SP276		8163775	0.00447265	-1.3312	0.034252	MEGF9
7916570	0.000315072	-1.16032	0.00691103	OMA1		8122699	3.4736e-05	1.15254	0.00166898	RPS18P9		8051464	8.53244e-07	-1.33112	6.17619e-05	HEATR5B
7930614	8.85148e-05	-1.15975	0.00307764	NHLRC2		8130505	0.000181933	1.15239	0.00514014	EZR		8079334	1.77905e-05	-1.33111	0.000610062	LIMD1
7901895	0.00350598	-1.1583	0.031449	ATG4C		7923698	3.03402e-05	-1.15237	0.00152111	RNA5SP74		8168875	1.56967e-06	-1.33063	9.60761e-05	ARMCX3
8027260	0.0012121	-1.15607	0.0161244	ZNF486		8157038	0.000642172	-1.15197	0.0122746	SLC44A1		8088180	0.00314901	1.32544	0.0269129	WNT5A
8028219	5.4534e-05	-1.15515	0.00221983	ZNF420		7901967	4.16177e-05	-1.15112	0.00189237	RN7SL130P		8035773	1.68351e-05	-1.32535	0.000588821	ZNF506
8151074	0.000248022	-1.15327	0.00592849	PDE7A		8073088	1.63832e-06	-1.15029	0.000207418	APOBEC3G		8081758	0.0007623	-1.32441	0.0100396	GRAMD1C
8045423	2.83818e-05	-1.15326	0.00148356	TAF1D		8030007	4.49477e-05	1.15002	0.00200351	EMP3		7968234	3.27402e-05	-1.32421	0.000968912	SNORA27
8103998	0.00109842	-1.1529	0.0151764	UFSP2		8092691	0.0045993	1.14997	0.0463929	BCL6		7980636	4.38857e-06	-1.32262	0.00021745	EML5
8134431	1.69811e-05	-1.1516	0.00106005	RN7SL478P		8085263	4.57701e-07	1.14995	8.31531e-05	EMC3		8111772	0.00334763	-1.32162	0.0280629	DAB2
8044574	3.08003e-05	1.15126	0.00156813	IL1RN		7933760	0.00314618	1.14994	0.0361485	CCDC6		7970704	2.45529e-06	-1.32156	0.000137632	MTIF3
7943162	0.000165594	-1.15094	0.00457679	C11orf54		7971039	0.00014679	-1.14873	0.00442322	SUPT20H		8085815	0.000194529	-1.32133	0.00359447	TOP2B
8093336	0.000180833	-1.14888	0.00486757	ZNF141		7953532	0.000469877	-1.14604	0.0098574	ENO2		7978586	0.000531035	1.32046	0.00769253	CFL2
8170635	0.000876939	-1.148	0.0131784	ZNF275		7981955	0.000915533	-1.14562	0.0155212	SNORD116-4		7970376	4.88571e-06	-1.31952	0.000235086	CHAMP1
8016546	7.40587e-08	-1.14788	4.56654e-05	ZNF652		8022972	6.33066e-06	1.14526	0.000523057	RPL7AP66		8036309	4.63774e-10	-1.31933	1.90646e-07	ZFP82
7926037	0.00215711	1.14753	0.0231933	PFKFB3		8112890	0.000258957	1.14503	0.00660221	MED27		7990916	1.72434e-11	1.31824	1.47219e-08	RPS17
8043791	4.91178e-05	-1.14672	0.0020758	INPP4A		8138912	9.4194e-05	1.14317	0.00325688	LSM5		8051583	0.00351883	-1.31727	0.0290232	CYP1B1
7981718	0.000231219	-1.14672	0.00570713	EPC1		7943162	1.54126e-05	-1.14281	0.000970019	C11orf54		8144953	1.36704e-05	-1.31652	0.000502874	XPO7
8128356	0.000240002	-1.14601	0.00581635	FBXL4		8039280	2.37849e-10	-1.14193	2.1999e-07	NLRP7		8157233	0.000685645	-1.31647	0.00930315	HSDL2
7901967	0.000163758	-1.1451	0.00455526	RN7SL130P		7960320	1.59134e-12	-1.14181	2.78878e-09	DCP1B		7911335	0.000932769	-1.31626	0.0115159	MT-TQ
7937335	7.86863e-05	1.14442	0.00284785	IFITM1		8051963	0.000186779	-1.13689	0.00525711	SRBD1		8119529	2.70953e-05	-1.31477	0.000839247	UBR2
8020110	0.00703079	1.14357	0.0490168	RAB31		7979412	0.00100597	1.13683	0.0165249	RNU6-341P		8062211	1.11646e-05	-1.31261	0.000430263	RPF2
8096955	0.000515987	-1.14354	0.00949741	LARP7		7997962	0.000369662	-1.13592	0.00841925	DPEP1		8129181	3.34043e-07	-1.31127	2.927e-05	GOPC
8091554	6.33433e-06	-1.14354	0.000597491	RN7SL300P		7936817	8.91692e-06	-1.13313	0.000667206	C10orf88		8044450	3.20821e-05	-1.31001	0.000953582	ZC3H6
7981740	0.00123916	-1.14327	0.0163537	IGHV3-74		8114010	0.000764485	1.13256	0.0138268	IRF1		7934278	0.00333319	-1.30948	0.0279842	P4HA1
7911331	0.00156427	1.14105	0.0188648	RNU6-447P		8028219	0.000185008	-1.12927	0.0052161	ZNF420		8122818	5.26172e-06	-1.30661	0.000248863	C6orf211
7971461	0.00209598	1.14009	0.0227997	LCP1		7945801	0.00155505	-1.12915	0.0222991	SNORA54		8091637	2.70744e-05	-1.30532	0.000839247	SLC33A1
8059672	0.000133815	-1.13994	0.00402497	BANF1P3		7916570	0.00105484	-1.12545	0.0170832	OMA1		8109528	0.0014371	-1.30508	0.0156813	CYFIP2
8059801	3.7932e-05	-1.13775	0.00178645	USP40		8052834	2.59393e-05	-1.12438	0.00137532	C2orf42		7972069	0.000235634	-1.30414	0.00415126	MYCBP2
8074969	5.67294e-05	1.13722	0.00229351	DDT		8160587	0.000159228	1.12393	0.00469604	NDUFB6		8057990	1.86867e-05	-1.30159	0.00062977	ANKRD44
7965436	3.40698e-05	-1.13702	0.00166628	EEA1		8111814	8.22954e-07	1.1235	0.000127217	RPL37		7927955	6.09284e-06	-1.30152	0.00027829	KIAA1279
7920271	0.000428844	1.13664	0.00848439	S100A4		8077160	0.000284021	-1.12179	0.00705224	ARSA		7928308	0.00341542	1.29936	0.0284521	DDIT4
7969651	0.000112437	-1.13568	0.00357236	DNAJC3		8043630	3.54946e-05	1.12067	0.00168838	ARID5A		7969228	0.000265127	-1.29873	0.00454346	ALG11
8000869	3.32924e-06	-1.13486	0.000397326	2001-09-01		7922400	0.00347857	1.11914	0.0385514	SNORD81		8117372	6.72663e-05	1.29734	0.00163965	HIST1H2AC
8093456	9.79401e-10	-1.13289	2.71759e-06	CTBP1-AS2		8164694	0.00208337	1.11775	0.0270554	RN7SL328P		7964460	0.00187862	1.29515	0.0188298	DDIT3
8034304	6.18609e-05	-1.13174	0.0024434	ACP5		7982054	0.000205689	-1.11664	0.00561953	SNORD115-24		8016546	7.16121e-07	-1.29466	5.39472e-05	ZNF652
7970376	6.79429e-05	-1.13118	0.00260257	CHAMP1		7978824	0.000268414	1.11632	0.00676049	RPS29		8005191	2.77439e-07	1.29377	2.53093e-05	LRRC75A-AS1
8062490	1.5399e-06	-1.13113	0.00024533	SNORA60		7987772	0.000500064	1.11542	0.0103356	EHD4		8106784	5.41673e-05	-1.29266	0.00138846	RASA1
8168873	5.49597e-07	-1.12806	0.000134558	ARMCX6		7951591	9.24366e-07	-1.11427	0.000136189	RNA5SP350		7924309	9.98867e-05	1.29218	0.00219533	ESRRG
7982957	8.40278e-06	-1.12723	0.000711927	MGA		8117372	0.00283963	1.11346	0.0337081	HIST1H2AC		8171760	1.21236e-05	1.29168	0.000458206	SCARNA9L
7971246	0.000119438	-1.12574	0.00373069	VWA8		7913226	1.02953e-06	-1.11272	0.000146497	PLA2G2D		7975136	0.0056253	-1.28928	0.0399884	FUT8
8094625	0.000332127	-1.1236	0.00712096	KLHL5		8085358	4.20456e-05	-1.11241	0.00190475	RN7SL147P		8107942	2.40553e-05	-1.28894	0.000765745	RAD50
8107321	0.000956612	1.12273	0.0139276	EPB41L4A-AS1		8034097	0.00251731	1.1113	0.0310785	ILF3-AS1		7907271	7.02234e-07	-1.28787	5.32426e-05	FMO2
8084794	0.000458648	1.12241	0.008797	IL1RAP		8138922	3.09781e-06	1.10505	0.000316404	KBTBD2		7974771	0.000541244	-1.28682	0.00780164	PCNXL4
8055639	0.00142531	1.12065	0.0178795	ZEB2		7971218	6.14084e-06	-1.10481	0.000509904	KBTBD7		7912994	0.00118834	1.28676	0.0137056	IFFO2
7953532	1.46141e-06	-1.11994	0.000238533	ENO2		8131705	0.000784129	1.10192	0.0139714	RPL23P8		7936817	1.55735e-09	-1.28593	5.13416e-07	C10orf88
8162276	1.61257e-05	1.11971	0.00102079	NFIL3		8125500	7.99827e-06	1.10177	0.000619345	PSMB8		8152053	2.37174e-05	-1.28413	0.000758614	ANKRD46
7965060	7.13429e-05	-1.11912	0.00267936	BBS10		8004081	2.8621e-05	-1.10168	0.00146841	ZFP3		7995994	2.21224e-05	-1.28308	0.00071239	RSPRY1
8060949	0.000236888	-1.11897	0.00577135	ANKEF1		8024238	0.000400297	1.10144	0.00887986	CIRBP		8013305	3.62647e-09	-1.28216	9.46791e-07	ZNF286A
7911989	5.03012e-05	1.11778	0.00210148	RPL22		8151074	0.00062937	-1.1006	0.0121204	PDE7A		7965060	4.03606e-11	-1.27989	2.79976e-08	BBS10
8064790	0.00679879	1.11707	0.0480431	RASSF2		8160756	0.000159041	-1.09989	0.00469466	DCAF12		7942832	3.45495e-10	-1.27966	1.55459e-07	DDIAS
7952145	0.000755319	-1.11662	0.0120855	HYOU1		8073068	1.54401e-05	-1.0998	0.000970019	APOBEC3C		8053165	5.90167e-08	1.27958	7.72129e-06	MRPL53
7990916	1.72506e-07	1.11591	7.12103e-05	RPS17		8128865	2.3613e-05	-1.09955	0.00129243	RN7SL617P		7929288	2.01606e-06	-1.27957	0.000117977	EXOC6
8079630	2.07502e-06	1.11559	0.000290736	TMA7		7942889	6.92131e-05	1.09916	0.00265812	TMEM126A		7994074	6.36707e-05	-1.27942	0.0015704	SCNN1B
7990839	0.000751918	-1.11423	0.0120542	STARD5		8092523	0.000161493	-1.09854	0.0047502	EHHADH		8177478	0.000163292	-1.27871	0.00316481	RAD17
8161568	0.00069193	-1.11171	0.0114566	IGKV1OR9-1		8012469	4.00227e-06	1.09774	0.00037859	RPL26		8001746	5.98301e-07	-1.27864	4.73198e-05	SNORA46
7950447	0.000167899	-1.11157	0.00460306	XRRA1		8151376	6.7297e-06	1.0961	0.00054787	RPL7		8051012	1.12129e-05	-1.27748	0.000431624	PREB
8014115	0.000249494	-1.11156	0.00593122	MYO1D		8077458	0.000144809	-1.09432	0.00439136	EDEM1		7969626	0.000105691	-1.27745	0.00228965	GPR180
7921916	0.000434159	-1.11135	0.00854473	RGS5		8151935	2.99917e-05	1.09384	0.00151079	RPL30		8105801	3.48441e-05	-1.27597	0.00101951	SLC30A5
8152819	6.59527e-05	-1.11133	0.00255055	RNU4-25P		7907349	4.99071e-05	1.09349	0.00211151	RN7SL425P		7976243	1.89351e-05	-1.27546	0.000634514	CPSF2
8166096	1.36711e-05	-1.11065	0.000936619	TCEANC		7971541	0.000501329	-1.0932	0.0103489	SUCLA2		8098084	7.65252e-06	-1.27494	0.000327502	ETFDH
7969626	0.00041403	-1.1093	0.00826496	GPR180		8112331	0.000641485	1.09295	0.0122746	ISCA1		7974653	1.4587e-07	-1.27444	1.51309e-05	KIAA0586
8118149	0.000878328	1.10915	0.0131797	LST1		8048195	1.31189e-08	1.09279	6.93364e-06	RPL37A		7917103	1.09713e-07	-1.27207	1.22587e-05	ZZZ3
8010050	0.000951543	1.1087	0.0138968	UBALD2		8123678	0.00257146	-1.09258	0.0316181	PXDC1		8125500	4.96538e-07	1.27156	4.05226e-05	PSMB8
8163896	0.000139329	1.10783	0.00412744	STOM		7936856	6.5921e-07	-1.09186	0.000109203	CHST15		8052798	2.38093e-07	-1.26981	2.20829e-05	AAK1
7937476	0.000183207	1.10779	0.00490657	RPLP2		8150714	0.00375031	-1.09105	0.0405341	PCMTD1		8150928	0.000189902	-1.26855	0.00353645	NSMAF
8098604	1.15016e-05	-1.10692	0.000839846	ANKRD37		7993999	0.000441084	1.09096	0.00948359	SMG1P1		7947694	3.7379e-06	-1.26792	0.000189727	CKAP5
8168875	0.000248402	-1.10645	0.00593122	ARMCX3		8027024	7.83663e-08	1.08902	2.43866e-05	UBA52		8089714	0.00461574	1.26616	0.0349077	LSAMP
8048898	0.000129601	-1.10632	0.00393701	SP140		8116494	0.00307233	-1.08873	0.035533	ZFP62		8160016	8.08769e-06	1.26475	0.00034002	RANBP6
7968199	0.000287783	-1.10602	0.00650531	CDK8		7911331	4.80111e-05	1.0887	0.00205331	RNU6-447P		8140878	7.15403e-08	-1.26385	9.05733e-06	KRIT1
8127778	0.00226198	1.10566	0.0239482	FAM46A		8069880	0.00339351	-1.08792	0.0379938	TIAM1		7997099	1.67326e-06	-1.26236	0.000101484	SF3B3
8008263	1.31675e-07	-1.10547	6.44764e-05	PDK2		7969060	0.0019159	-1.08494	0.0255175	FNDC3A		7897527	9.5038e-07	-1.26072	6.77619e-05	UBE4B
8122136	4.01288e-06	1.10409	0.00044037	RPS12		8116530	6.13605e-05	1.08479	0.00243809	SNORD96A		8095333	1.82247e-05	-1.26057	0.00062175	EXOC5P1
8042283	0.00287501	1.10345	0.0279828	LGALSL		8062490	2.45615e-07	-1.08439	5.34626e-05	SNORA60		8001658	8.53125e-05	-1.2601	0.00195807	C16orf80
7984259	0.00268403	-1.10259	0.0267175	RNU5B-1		7971820	0.0012514	-1.08399	0.0193175	VPS36		8158918	6.7054e-05	1.25942	0.00163688	GTF3C4
7938777	7.67523e-06	1.10231	0.000668873	LDHA		8056909	5.11719e-07	-1.08355	9.01519e-05	ATF2		8043861	1.01172e-05	-1.25828	0.000400564	EIF5B
8163714	5.77592e-05	-1.1017	0.00231991	TPT1P9		7921916	0.00129082	-1.08276	0.0196617	RGS5		7983650	0.000934801	-1.25719	0.0115305	SLC27A2
7979565	0.00112803	-1.10145	0.0154505	WDR89		7946579	0.00369989	-1.08257	0.040168	LYVE1		7903321	1.72666e-05	-1.25578	0.000596458	RTCA
8111286	0.000226657	-1.1013	0.00563209	DROSHA		8100393	0.000128501	-1.08048	0.00400628	KDR		7978644	7.82125e-05	1.25539	0.00184567	NFKBIA
8076046	8.78355e-07	-1.10125	0.000185105	TMEM184B		8091658	0.000269878	1.0801	0.00678711	CCNL1		7978739	5.79525e-05	-1.253	0.00145633	TRAPPC6B
8088106	0.00349788	1.10033	0.0314213	TKT		7922707	1.04414e-05	-1.07796	0.000746066	RNASEL		7987172	8.60234e-07	1.2517	6.21328e-05	EMC7
8113873	4.4713e-06	1.09994	0.000463804	HINT1		7898582	6.04591e-05	1.07769	0.00241891	RPS14P3		7954711	0.000325705	-1.25036	0.00536616	KIAA1551
8054092	0.00043288	-1.09955	0.00853886	TMEM131		8031398	1.60504e-09	-1.07663	1.1134e-06	NLRP2		8085984	0.000611697	-1.25013	0.00852204	OSBPL10
7970347	0.00172673	-1.09757	0.020158	CDC16		8130580	0.00221561	1.07425	0.0282764	SNORA29		7962274	0.000111849	-1.25007	0.00238885	KIF21A
7994074	1.25764e-05	-1.09656	0.000885323	SCNN1B		7925492	4.89726e-06	-1.07414	0.000440714	OPN3		8166289	1.00361e-06	-1.25001	7.02044e-05	CDKL5
8065444	5.98188e-07	-1.09592	0.000139286	ACSS1		8036318	0.00023632	-1.07368	0.006191	ZNF566		7946812	1.06725e-06	1.24852	7.26416e-05	RPS13
8043465	0.000242097	-1.09574	0.00584139	IGKV1-13		8087951	0.000383076	-1.0735	0.00865353	PBRM1		7915882	3.54843e-07	-1.24847	3.06094e-05	EFCAB14
7937330	0.00241099	1.09451	0.0249391	IFITM2		8017235	3.59996e-05	-1.07347	0.00170509	APPBP2		8028186	0.000335933	-1.24766	0.00549928	ZNF146
[truncated: 432 more rows]

## Sheet: Table S6
Table S6: differential expression analysis of the GSE80608 dataset. Differentially expressed genes were selected based on a log fold change (log2FC) threshold of ≤ -1 and ≥ 1, and an adjusted p-value (adj. p) ≤ 0.05.
[truncated: 33 more rows]

[truncated: 13 more sheets: Table S7, Table S8, Table S9, Table S10, Table S11, Table S12, Table S13, Table S14, Table S15, Table S16, Table S17, Table S18, Table S19]
